# Supplementary material for: Co-Regulatory Roles of WC1 and WC2 in Asexual Development and Photoreactivation of Beauveria bassiana
Source: J Fungi (Basel). 2023 Feb 23;9(3):290. doi: 10.3390/jof9030290 (PMC10056576; doi:10.3390/jof9030290)
Supplement: Supplementary file 1 [file jof-09-00290-s001.zip]

Archive with 1 entries (1 files):
- jof-2237787-supplementary.xlsx
