# Supplementary material for: Co-Regulatory Roles of WC1 and WC2 in Asexual Development and Photoreactivation of Beauveria bassiana
Source: J Fungi (Basel). 2023 Feb 23;9(3):290. doi: 10.3390/jof9030290 (PMC10056576; doi:10.3390/jof9030290)
Supplement: Supplementary file 1 [file jof-09-00290-s001.zip › jof-2237787-supplementary.xlsx]

## Sheet: Table S1
Table S1. A list of differentially expressed genes identified from the Dwc1 mutant of B. bassiana.
					FPKM			FPKM			Dwc1/WT
gene_id	gene_name	EntrezID	transcript_id	Dwc1_1	Dwc1_2	Dwc1_3	WT_1	WT_2	WT_3	log2 ratio	p-value	q-value	Description
19888169	BBA_05157	5157	XM_008600254.1	0	0	0	7.22081	6.36639	8.05679	-16.1386	3.86635e-14	6.05072e-13	hypothetical protein BBA_05157 [Beauveria bassiana ARSEF 2860]
19889213	BBA_06201	6201	XM_008601298.1	0	0	0	0.559356	0.645251	2.48717	-13.5871	0.00103112	0.00363962	hypothetical protein BBA_06201 [Beauveria bassiana ARSEF 2860]
19892006	BBA_08994	8994	XM_008604091.1	0	0	0	0.713814	0.501562	2.45379	-13.5782	3.60193e-06	2.13264e-05	Antibiotic biosynthesis monooxygenase [Beauveria bassiana ARSEF 2860]
19888283	BBA_05271	5271	XM_008600368.1	0	0	0	1.87498	1.36703	0.149342	-13.4646	3.05246e-09	2.88491e-08	fatty acid hydroxylase superfamily protein [Beauveria bassiana ARSEF 2860]
19892005	BBA_08993	8993	XM_008604090.1	0	0	0	0.177392	0.475439	1.36577	-12.7161	0.000102146	0.000455724	conidial pigment biosynthesis scytalone dehydratase Arp1 [Beauveria bassiana ARSEF 2860]
19892244	BBA_09232	9232	XM_008604329.1	0	0	0	0.731473	0.955425	0	-12.4571	0.00670238	0.0191894	hypothetical protein BBA_09232 [Beauveria bassiana ARSEF 2860]
19892533	BBA_09521	9521	XM_008604618.1	0	0	0	0.065733	0.768318	0.371117	-11.972	4.81363e-05	0.000230151	protein tyrosine/serine phosphatase [Beauveria bassiana ARSEF 2860]
19890927	BBA_07915	7915	XM_008603012.1	0	0	0	0.409257	0.51228	0.222697	-11.8971	1.8607e-08	1.59235e-07	hypothetical protein BBA_07915 [Beauveria bassiana ARSEF 2860]
19884724	BBA_01712	1712	XM_008596809.1	0	0	0	0.233441	0.275732	0.299189	-11.3958	5.59014e-05	0.000263672	hypothetical protein BBA_01712 [Beauveria bassiana ARSEF 2860]
19884396	BBA_01384	1384	XM_008596481.1	0	0	0	0.292205	0.15917	0.295943	-11.2825	9.60828e-06	5.2869e-05	hypothetical protein BBA_01384 [Beauveria bassiana ARSEF 2860]
19886813	BBA_03801	3801	XM_008598898.1	0	0	0	0.050931	0.199174	0.297071	-10.8328	0.00053735	0.00203407	AAA family ATPase [Beauveria bassiana ARSEF 2860]
19885764	BBA_02752	2752	XM_008597849.1	0	0	0	0.16159	0.180468	0.201603	-10.8235	2.14222e-06	1.3136e-05	putative Heat-labile enterotoxin IIB, A chain [Beauveria bassiana ARSEF 2860]
19893009	BBA_09997	9997	XM_008605094.1	0	0	0	0.225129	0.13088	0.184655	-10.8156	1.01713e-05	5.56949e-05	hypothetical protein BBA_09997 [Beauveria bassiana ARSEF 2860]
19891714	BBA_08702	8702	XM_008603799.1	0	0	0	0.082154	0.104573	0.284233	-10.6164	0.00158341	0.00537936	hypothetical protein BBA_08702 [Beauveria bassiana ARSEF 2860]
19888236	BBA_05224	5224	XM_008600321.1	0	0	0	0.076131	0.101194	0.248811	-10.4721	0.0010222	0.00361269	protein phosphatase 2C [Beauveria bassiana ARSEF 2860]
19888627	BBA_05615	5615	XM_008600712.1	0	0	0	0.076581	0.110441	0.191164	-10.2999	0.000626543	0.00232483	metalloprotease-like protein [Beauveria bassiana ARSEF 2860]
19885981	BBA_02969	2969	XM_008598066.1	0	0	0	0.174653	0.109932	0.076969	-10.235	0.000534565	0.00202579	hypothetical protein BBA_02969 [Beauveria bassiana ARSEF 2860]
19888324	BBA_05312	5312	XM_008600409.1	0	0	0	0.187453	0.08668	0.08608	-10.2297	0.000105758	0.000469981	pleiotropic regulatory protein DegT/DnrJ/EryC1/StrS [Beauveria bassiana ARSEF 2860]
19888697	BBA_05685	5685	XM_008600782.1	0	0	0	0.165031	0.086932	0.068109	-10.0592	0.00173157	0.00581004	Cytochrome P450 CYP584D4 [Beauveria bassiana ARSEF 2860]
19884397	BBA_01385	1385	XM_008596482.1	0	0	0	0.21973	0.021934	0.041726	-9.88361	0.0114784	0.030432	hypothetical protein BBA_01385 [Beauveria bassiana ARSEF 2860]
19887660	BBA_04648	4648	XM_008599745.1	0.078693	0	0	8.80415	8.83124	3.11913	-8.04297	2.2273e-06	1.35985e-05	Cytochrome P450 CYP5280A1P [Beauveria bassiana ARSEF 2860]
19892428	BBA_09416	9416	XM_008604513.1	0.06153	0	0	3.31835	4.52686	2.79833	-7.43447	2.16769e-19	5.04187e-18	methyltransferase domain protein [Beauveria bassiana ARSEF 2860]
19890799	BBA_07787	7787	XM_008602884.1	1.17123	0.924914	1.04425	174.379	195.128	62.5501	-7.10413	3.11047e-48	2.67316e-46	cobalamin synthesis protein [Beauveria bassiana ARSEF 2860]
19891196	BBA_08184	8184	XM_008603281.1	15.6055	16.3371	16.9036	1913.24	2096.14	2538.19	-7.06657	0	0	glutathione-s-transferase [Beauveria bassiana ARSEF 2860]
19891197	BBA_08185	8185	XM_008603282.1	5.46766	5.64507	5.30007	714.598	674.128	641.985	-6.95102	0	0	hypothetical protein BBA_08185 [Beauveria bassiana ARSEF 2860]
19887718	BBA_04706	4706	XM_008599803.1	0.239687	0.462376	0.258469	12.9108	22.3608	64.6122	-6.70027	7.39441e-18	1.53034e-16	MFS multidrug resistance transporter [Beauveria bassiana ARSEF 2860]
19887792	BBA_04780	4780	XM_008599877.1	0.042026	0	0	0.832736	1.1347	2.39547	-6.69786	8.81378e-08	6.69016e-07	hypothetical protein BBA_04780 [Beauveria bassiana ARSEF 2860]
19891804	BBA_08792	8792	XM_008603889.1	5.33901	6.29595	6.95677	790.207	710.678	426.724	-6.69601	1.40794e-211	6.79903e-209	DUF300 domain protein, putative [Beauveria bassiana ARSEF 2860]
19890626	BBA_07614	7614	XM_008602711.1	0.372365	0.191151	0.332751	41.0705	35.5523	15.9196	-6.69004	2.91843e-67	3.79434e-65	hypothetical protein BBA_07614 [Beauveria bassiana ARSEF 2860]
19893283	BBA_10271	10271	XM_008605368.1	0.366101	0.275705	0.315368	33.7198	34.5112	26.972	-6.63608	1e-302	1e-299	white-collar 1 [Beauveria bassiana ARSEF 2860]
19891191	BBA_08179	8179	XM_008603276.1	1.56614	1.39623	1.17159	142.411	131.293	90.8985	-6.46266	1.45114e-275	1.132e-272	polyketide synthase [Beauveria bassiana ARSEF 2860]
19891192	BBA_08180	8180	XM_008603277.1	7.55334	9.88771	7.61931	650.678	729.686	732.733	-6.39781	0	0	MFS multidrug resistance transporter, putative [Beauveria bassiana ARSEF 2860]
19886929	BBA_03917	3917	XM_008599014.1	0.112461	0.205155	0.130133	4.69327	9.24376	22.4235	-6.34354	2.25225e-26	7.98605e-25	hypothetical protein BBA_03917 [Beauveria bassiana ARSEF 2860]
19891753	BBA_08741	8741	XM_008603838.1	0.034675	0.114445	0	4.36661	4.07892	2.99354	-6.26135	8.34873e-23	2.42592e-21	hypothetical protein BBA_08741 [Beauveria bassiana ARSEF 2860]
19888189	BBA_05177	5177	XM_008600274.1	7.39898	7.87854	9.9063	644.345	674.955	574.515	-6.23265	0	0	enoyl reductase [Beauveria bassiana ARSEF 2860]
19887842	BBA_04830	4830	XM_008599927.1	0.110627	0.053229	0.05072	4.97475	5.01689	6.08486	-6.22732	6.79652e-44	4.93071e-42	Allergen V5/Tpx-1 family protein [Beauveria bassiana ARSEF 2860]
19891955	BBA_08943	8943	XM_008604040.1	1.29693	1.00206	0.89466	111.802	48.7586	58.3733	-6.09914	1.39143e-80	2.35175e-78	hypothetical protein BBA_08943 [Beauveria bassiana ARSEF 2860]
19890349	BBA_07337	7337	XM_008602434.1	0.31947	0.405735	0.041625	19.9526	15.7037	16.2383	-6.08053	3.32212e-18	7.01866e-17	Alcohol dehydrogenase [Beauveria bassiana ARSEF 2860]
19891195	BBA_08183	8183	XM_008603280.1	5.69892	5.57442	6.81812	371.87	413.965	383.053	-6.01368	0	0	laccase 2 [Beauveria bassiana ARSEF 2860]
19886961	BBA_03949	3949	XM_008599046.1	0.075916	0.047217	0.125083	8.70752	4.44141	2.17998	-5.94852	4.1564e-30	1.71342e-28	hydroxyacylglutathione hydrolase [Beauveria bassiana ARSEF 2860]
19892007	BBA_08995	8995	XM_008604092.1	0.907652	1.28115	0.586666	30.5192	53.3746	86.688	-5.94159	9.59838e-49	8.39113e-47	hypothetical protein BBA_08995 [Beauveria bassiana ARSEF 2860]
19891536	BBA_08524	8524	XM_008603621.1	0.035397	0	0	0.831733	1.06843	0.273037	-5.94005	1.53067e-07	1.12319e-06	hypothetical protein BBA_08524 [Beauveria bassiana ARSEF 2860]
19888192	BBA_05180	5180	XM_008600277.1	11.9376	12.9506	12.5607	921.175	775.766	546.514	-5.90466	3.00893e-236	1.79492e-233	hypothetical protein BBA_05180 [Beauveria bassiana ARSEF 2860]
19888196	BBA_05184	5184	XM_008600281.1	0.352693	0.603716	0.505503	21.4623	29.9223	33.0294	-5.85155	8.32887e-94	1.75965e-91	Trypsin-related protease [Beauveria bassiana ARSEF 2860]
19892675	BBA_09663	9663	XM_008604760.1	0.468438	0.220484	0	7.30054	17.5653	14.5838	-5.83953	7.15725e-14	1.09145e-12	ATP synthase F1 [Beauveria bassiana ARSEF 2860]
19888186	BBA_05174	5174	XM_008600271.1	26.8075	25.8954	26.479	1631.25	1484.26	1054.28	-5.71866	3.44771e-290	3.17848e-287	hypothetical protein BBA_05174 [Beauveria bassiana ARSEF 2860]
19885712	BBA_02700	2700	XM_008597797.1	0.115691	0.034002	0.121102	3.86178	5.56096	4.75717	-5.7105	9.37971e-45	7.09848e-43	hypothetical protein BBA_02700 [Beauveria bassiana ARSEF 2860]
19890625	BBA_07613	7613	XM_008602710.1	16.2438	13.4468	14.0095	883.039	787.116	565.771	-5.67709	1.88899e-246	1.3683e-243	Cytochrome P450 CYP684A2 [Beauveria bassiana ARSEF 2860]
19887717	BBA_04705	4705	XM_008599802.1	0	0.046008	0.054889	1.21039	2.04841	1.89033	-5.67337	5.10424e-17	9.9161e-16	Cytochrome P450 CYP5293A1 [Beauveria bassiana ARSEF 2860]
19887765	BBA_04753	4753	XM_008599850.1	0.504324	1.17655	1.20366	44.3142	56.383	43.8907	-5.64746	4.4862e-93	9.2846e-91	Concanavalin A-like lectin/glucanase [Beauveria bassiana ARSEF 2860]
19886469	BBA_03457	3457	XM_008598554.1	0	0.134205	0	3.0888	2.63788	0.951841	-5.63702	0.00626181	0.0180798	phthalate transporter [Beauveria bassiana ARSEF 2860]
19889311	BBA_06299	6299	XM_008601396.1	0.079987	0	0	2.15054	0.984149	0.820105	-5.62769	1.40172e-06	8.8566e-06	peptidase M23B [Beauveria bassiana ARSEF 2860]
19890348	BBA_07336	7336	XM_008602433.1	0.042231	0.149875	0.367228	9.10192	9.03046	8.9271	-5.59628	8.08096e-33	3.72495e-31	Cytochrome P450 CYP623C1 [Beauveria bassiana ARSEF 2860]
19890347	BBA_07335	7335	XM_008602432.1	0.883694	1.09693	0.690768	44.4074	38.4033	41.742	-5.54302	5.36264e-216	2.86224e-213	Cytochrome P450 CYP655C1 [Beauveria bassiana ARSEF 2860]
19890043	BBA_07031	7031	XM_008602128.1	1.08712	1.19153	1.64397	70.3584	63.8483	47.9407	-5.53714	6.57188e-168	2.56328e-165	MFS multidrug transporter [Beauveria bassiana ARSEF 2860]
19885408	BBA_02396	2396	XM_008597493.1	19.4116	23.9157	26.494	884.832	1070.93	1230.79	-5.51219	1.27596e-207	5.88158e-205	NADPH-dependent FMN reductase [Beauveria bassiana ARSEF 2860]
19888185	BBA_05173	5173	XM_008600270.1	5.32508	6.57639	5.72582	268.719	261.323	233.426	-5.43668	0	0	Cytochrome P450 CYP52G6 [Beauveria bassiana ARSEF 2860]
19888791	BBA_05779	5779	XM_008600876.1	1.61958	1.61643	0.752211	54.6484	56.4254	56.446	-5.39244	6.88489e-110	1.70292e-107	short chain dehydrogenase [Beauveria bassiana ARSEF 2860]
19883739	BBA_00727	727	XM_008595824.1	0.245119	0.008018	0.155934	7.64969	4.01411	5.31267	-5.37504	2.18868e-12	2.92045e-11	hypothetical protein BBA_00727 [Beauveria bassiana ARSEF 2860]
19884539	BBA_01527	1527	XM_008596624.1	1.72751	0.707074	1.30242	31.9776	58.7307	64.0544	-5.37203	3.57126e-54	3.58576e-52	hypothetical protein BBA_01527 [Beauveria bassiana ARSEF 2860]
19890302	BBA_07290	7290	XM_008602387.1	2.33738	3.93168	3.58177	163.622	146.714	94.4848	-5.36089	9.68605e-101	2.13535e-98	hypothetical protein BBA_07290 [Beauveria bassiana ARSEF 2860]
19892308	BBA_09296	9296	XM_008604393.1	123.253	100.827	80.3119	4041.49	4370.72	3985.17	-5.34796	3.42046e-241	2.31246e-238	hypothetical protein BBA_09296 [Beauveria bassiana ARSEF 2860]
19887666	BBA_04654	4654	XM_008599751.1	0.214867	0.04867	0.330666	4.47514	9.96766	8.63769	-5.27957	2.95741e-25	9.76908e-24	UPF0261 domain protein [Beauveria bassiana ARSEF 2860]
19892001	BBA_08989	8989	XM_008604086.1	0	0	0.103753	1.57231	1.14205	1.12905	-5.21116	6.2677e-08	4.89305e-07	short-chain dehydrogenase [Beauveria bassiana ARSEF 2860]
19885356	BBA_02344	2344	XM_008597441.1	0.168298	0.16893	0.323949	5.25517	14.5416	4.56446	-5.20341	8.33427e-27	3.00775e-25	succinate-semialdehyde dehydrogenase [Beauveria bassiana ARSEF 2860]
19888187	BBA_05175	5175	XM_008600272.1	29.0761	32.8436	39.0811	1272.92	1316.33	1128.21	-5.20188	0	0	LCCL domain-containing protein [Beauveria bassiana ARSEF 2860]
19893002	BBA_09990	9990	XM_008605087.1	1.08709	1.64726	2.21937	51.6933	64.7493	59.2529	-5.14842	9.33636e-105	2.15182e-102	dipeptidyl aminopeptidase/acylaminoacyl peptidase [Beauveria bassiana ARSEF 2860]
19892185	BBA_09173	9173	XM_008604270.1	4.62291	4.6916	4.64795	59.759	152.521	270.398	-5.11143	2.91275e-16	5.3318e-15	hypothetical protein BBA_09173 [Beauveria bassiana ARSEF 2860]
19891701	BBA_08689	8689	XM_008603786.1	0.316244	0.290082	0.322874	3.40634	10.5023	16.6569	-5.03977	2.14133e-26	7.61936e-25	Putative GMC oxidoreductase [Beauveria bassiana ARSEF 2860]
19890301	BBA_07289	7289	XM_008602386.1	1.87493	2.52541	2.55525	104.105	80.791	37.5959	-4.99944	4.14515e-58	4.47191e-56	alpha/beta hydrolase, putative [Beauveria bassiana ARSEF 2860]
19891447	BBA_08435	8435	XM_008603532.1	3.80366	4.45479	2.65039	116.625	144.551	78.6643	-4.96129	2.05097e-92	4.15977e-90	FAD binding domain-containing protein [Beauveria bassiana ARSEF 2860]
19888188	BBA_05176	5176	XM_008600273.1	1.29852	1.34267	1.48504	42.3432	51.0483	34.8429	-4.95782	1.01081e-229	5.6948e-227	hybrid NRPS/PKS enzyme, putative [Beauveria bassiana ARSEF 2860]
19885904	BBA_02892	2892	XM_008597989.1	0	0	0.065304	0.99925	0.680778	0.269916	-4.90012	0.0202541	0.0491497	hypothetical protein BBA_02892 [Beauveria bassiana ARSEF 2860]
19892008	BBA_08996	8996	XM_008604093.1	2.776	2.42413	2.99824	53.7594	83.9217	106.561	-4.89683	1.71574e-79	2.85235e-77	NADH-cytochrome b5 reductase [Beauveria bassiana ARSEF 2860]
19889738	BBA_06726	6726	XM_008601823.1	1.04064	0.353319	0.531103	29.3993	15.4988	12.4088	-4.89573	4.21927e-34	2.07707e-32	Cytochrome P450 CYP625A1 [Beauveria bassiana ARSEF 2860]
19885149	BBA_02137	2137	XM_008597234.1	0	0.02616	0	0.631793	0.099704	0.032197	-4.86756	0.00384143	0.0117408	putative peptidylarginine deiminase [Beauveria bassiana ARSEF 2860]
19891194	BBA_08182	8182	XM_008603279.1	8.67974	9.80298	8.27401	266.87	268.599	245.542	-4.86737	0	0	FAD binding domain-containing protein [Beauveria bassiana ARSEF 2860]
19891297	BBA_08285	8285	XM_008603382.1	0.116172	0	0.287569	3.5888	4.60015	3.59573	-4.86734	1.88744e-10	2.04711e-09	hypothetical protein BBA_08285 [Beauveria bassiana ARSEF 2860]
19891259	BBA_08247	8247	XM_008603344.1	0.036142	0.050347	0	1.1405	0.814855	0.51649	-4.83693	1.58314e-08	1.36635e-07	carboxypeptidase-like protein [Beauveria bassiana ARSEF 2860]
19892869	BBA_09857	9857	XM_008604954.1	0	0.046553	0.04668	0.636235	1.24893	0.778452	-4.8364	2.14993e-09	2.0549e-08	alpha/beta hydrolase [Beauveria bassiana ARSEF 2860]
19891715	BBA_08703	8703	XM_008603800.1	0.308501	0.123105	0.496503	5.80528	10.033	9.86004	-4.79123	1.59802e-30	6.80904e-29	hypothetical protein BBA_08703 [Beauveria bassiana ARSEF 2860]
19891863	BBA_08851	8851	XM_008603948.1	0.567422	0.765577	0	14.7071	11.4935	10.5941	-4.78675	0.000303253	0.00121189	hypothetical protein BBA_08851 [Beauveria bassiana ARSEF 2860]
19892186	BBA_09174	9174	XM_008604271.1	3.10688	3.26721	4.06935	39.5856	96.1947	149.087	-4.76962	4.883e-17	9.52279e-16	cell surface protein [Beauveria bassiana ARSEF 2860]
19888282	BBA_05270	5270	XM_008600367.1	0	0	0.06592	0.717156	1.02147	0.053934	-4.76516	0.00116192	0.00406032	lipase class 2 [Beauveria bassiana ARSEF 2860]
19886818	BBA_03806	3806	XM_008598903.1	0.185765	0.322675	0.526603	6.09689	12.4421	9.22507	-4.74546	3.32858e-35	1.68776e-33	Cytochrome P450 CYP682H1 [Beauveria bassiana ARSEF 2860]
19892309	BBA_09297	9297	XM_008604394.1	0.790707	1.49203	0.63116	26.3736	27.126	23.6	-4.7257	2.78302e-63	3.35983e-61	hypothetical protein BBA_09297 [Beauveria bassiana ARSEF 2860]
19887659	BBA_04647	4647	XM_008599744.1	0.042404	0.301697	0.232631	6.47841	5.85541	2.77441	-4.71129	2.6133e-18	5.57925e-17	H(+)-myo-inositol cotransporter [Beauveria bassiana ARSEF 2860]
19885138	BBA_02126	2126	XM_008597223.1	1.63579	1.08835	0.89835	32.2128	32.3422	29.267	-4.69488	1.47591e-104	3.32605e-102	fumarylacetoacetate hydrolase [Beauveria bassiana ARSEF 2860]
19884975	BBA_01963	1963	XM_008597060.1	0	0.052563	0	0.675678	0.429238	0.216657	-4.65206	0.000160532	0.000682294	pepsin A1 [Beauveria bassiana ARSEF 2860]
19891805	BBA_08793	8793	XM_008603890.1	0.372012	0	0.277126	8.83224	5.30464	2.10099	-4.64469	8.345e-09	7.42991e-08	hypothetical protein BBA_08793 [Beauveria bassiana ARSEF 2860]
19887524	BBA_04512	4512	XM_008599609.1	12.1029	14.2197	18.5434	332.075	395.33	371.749	-4.61463	1.39059e-150	4.40688e-148	hypothetical protein BBA_04512 [Beauveria bassiana ARSEF 2860]
19891925	BBA_08913	8913	XM_008604010.1	17.8162	21.1918	21.9309	477.013	485.716	517.169	-4.60199	1.1816e-289	9.98547e-287	hypothetical protein BBA_08913 [Beauveria bassiana ARSEF 2860]
19885888	BBA_02876	2876	XM_008597973.1	3.20658	2.91176	1.47614	61.374	54.9113	67.8919	-4.6	7.13734e-70	1.034e-67	vivid PAS protein VVD [Beauveria bassiana ARSEF 2860]
19891272	BBA_08260	8260	XM_008603357.1	1.32642	0.571166	0.65713	25.0166	20.563	15.7015	-4.58421	2.4667e-47	2.08457e-45	hypothetical protein BBA_08260 [Beauveria bassiana ARSEF 2860]
19892140	BBA_09128	9128	XM_008604225.1	5.02586	6.26247	3.94296	123.11	128.016	106.927	-4.55506	1.32668e-152	4.33996e-150	Concanavalin A-like lectin/glucanase [Beauveria bassiana ARSEF 2860]
19892434	BBA_09422	9422	XM_008604519.1	0.790517	2.00524	2.20741	32.8827	50.08	33.9794	-4.54681	9.58092e-43	6.6548e-41	hypothetical protein BBA_09422 [Beauveria bassiana ARSEF 2860]
19892765	BBA_09753	9753	XM_008604850.1	0.238446	0.340728	0	2.75283	7.06329	3.59281	-4.53305	2.75464e-07	1.94532e-06	hypothetical protein BBA_09753 [Beauveria bassiana ARSEF 2860]
19889722	BBA_06710	6710	XM_008601807.1	0.732385	1.0673	0.517575	10.4913	20.3139	22.1313	-4.51377	1.11259e-40	6.92193e-39	UV-endonuclease UvdE [Beauveria bassiana ARSEF 2860]
19891696	BBA_08684	8684	XM_008603781.1	1.53937	1.08944	0.808552	27.1135	26.05	25.0702	-4.50841	3.67955e-94	7.93921e-92	fatty acid desaturase [Beauveria bassiana ARSEF 2860]
19886027	BBA_03015	3015	XM_008598112.1	47.4086	42.3493	42.3439	1204.48	1465.35	233.999	-4.45824	4.95907e-10	5.13162e-09	class I hydrophobin [Beauveria bassiana ARSEF 2860]
19890376	BBA_07364	7364	XM_008602461.1	1.32759	0.441247	0.715294	21.2592	17.7396	14.0028	-4.41522	9.22096e-37	4.97392e-35	tat pathway signal sequence [Beauveria bassiana ARSEF 2860]
19889182	BBA_06170	6170	XM_008601267.1	0.399438	0.476561	0.646119	17.1312	8.59711	6.7197	-4.41398	7.31041e-33	3.38515e-31	Cry3Aa protein [Beauveria bassiana ARSEF 2860]
19888753	BBA_05741	5741	XM_008600838.1	0.361117	0.361326	0.556327	14.608	9.26205	3.22718	-4.40532	8.5158e-22	2.3531e-20	4-hydroxyacetophenone monooxygenase [Beauveria bassiana ARSEF 2860]
19887351	BBA_04339	4339	XM_008599436.1	0.126694	0.042821	0	1.51133	1.28624	0.744771	-4.38522	2.98432e-08	2.46496e-07	hypothetical protein BBA_04339 [Beauveria bassiana ARSEF 2860]
19888751	BBA_05739	5739	XM_008600836.1	5.77974	2.84742	2.5627	137.274	67.2938	25.2536	-4.36025	4.52785e-09	4.1895e-08	dibenzothiophene desulfurization enzyme A [Beauveria bassiana ARSEF 2860]
19890433	BBA_07421	7421	XM_008602518.1	0	0	0.024318	0.256303	0.037919	0.197606	-4.33806	0.00904567	0.0247724	Flavin-binding monooxygenase-like family protein [Beauveria bassiana ARSEF 2860]
19886864	BBA_03852	3852	XM_008598949.1	3.82826	3.45429	2.30347	71.2097	70.8048	49.7184	-4.32202	8.12248e-91	1.6151e-88	penicillin-binding protein [Beauveria bassiana ARSEF 2860]
19893266	BBA_10254	10254	XM_008605351.1	0	0.059163	0.035497	0.430987	0.65578	0.800684	-4.31754	1.6881e-07	1.2307e-06	hypothetical protein BBA_10254 [Beauveria bassiana ARSEF 2860]
19889696	BBA_06684	6684	XM_008601781.1	0	0	0.096583	1.03326	0.529556	0.316211	-4.28207	0.000642719	0.00237963	WSC domain-containing protein [Beauveria bassiana ARSEF 2860]
19886470	BBA_03458	3458	XM_008598555.1	0.472467	0.06919	0	7.04177	2.39694	0.949668	-4.26145	0.0126617	0.0330715	TfdA family Taurine catabolism dioxygenase TauD [Beauveria bassiana ARSEF 2860]
19885357	BBA_02345	2345	XM_008597442.1	1.5659	1.66862	2.21404	21.5663	62.639	20.2263	-4.26054	7.85041e-14	1.18469e-12	4-aminobutyrate aminotransferase [Beauveria bassiana ARSEF 2860]
19891258	BBA_08246	8246	XM_008603343.1	4.94557	5.90473	6.27516	115.38	115.509	94.0022	-4.24574	6.71726e-213	3.40599e-210	peptide synthetase [Beauveria bassiana ARSEF 2860]
19889278	BBA_06266	6266	XM_008601363.1	0	0.042162	0.184435	2.76845	0.738781	0.78665	-4.24408	1.00641e-05	5.52275e-05	Cytochrome P450 CYP570H1 [Beauveria bassiana ARSEF 2860]
19889819	BBA_06807	6807	XM_008601904.1	0	0.075314	0	0.36301	0.347367	0.698389	-4.22537	0.0020271	0.00667647	hypothetical protein BBA_06807 [Beauveria bassiana ARSEF 2860]
19884045	BBA_01033	1033	XM_008596130.1	0.416073	0.149543	0.074412	5.40955	4.50163	1.97378	-4.21486	4.21944e-12	5.42324e-11	cholera enterotoxin subunit A2 [Beauveria bassiana ARSEF 2860]
19892640	BBA_09628	9628	XM_008604725.1	0.182395	0.12515	0.240032	3.38051	4.00169	2.74102	-4.20846	1.09564e-46	8.9604e-45	C6 zinc finger domain-containing protein [Beauveria bassiana ARSEF 2860]
19886350	BBA_03338	3338	XM_008598435.1	17.5695	15.8603	12.5673	293.5	320.048	236.328	-4.20764	4.67939e-139	1.35582e-136	Bys1 family protein [Beauveria bassiana ARSEF 2860]
19892128	BBA_09116	9116	XM_008604213.1	0.141326	0.203338	0.250152	3.42069	5.99575	1.48644	-4.19612	1.71882e-15	2.96438e-14	selenium-binding protein [Beauveria bassiana ARSEF 2860]
19884627	BBA_01615	1615	XM_008596712.1	1.33952	1.27826	1.11006	27.5331	35.376	4.45257	-4.17552	1.87577e-07	1.35293e-06	aquaporin-2 [Beauveria bassiana ARSEF 2860]
19891383	BBA_08371	8371	XM_008603468.1	0.224885	0.424603	0.383352	11.4474	4.385	2.53628	-4.15256	6.2986e-14	9.69258e-13	hypothetical protein BBA_08371 [Beauveria bassiana ARSEF 2860]
19891765	BBA_08753	8753	XM_008603850.1	1.06113	1.72607	1.56784	25.388	27.6558	23.2408	-4.13064	2.31989e-71	3.4597e-69	ErfK/YbiS/YcfS/YnhG family protein [Beauveria bassiana ARSEF 2860]
19891803	BBA_08791	8791	XM_008603888.1	119.324	87.0254	82.5651	2146.71	1641.09	1241.28	-4.12158	1.05933e-83	1.82079e-81	alkaline serine protease AorO [Beauveria bassiana ARSEF 2860]
19891837	BBA_08825	8825	XM_008603922.1	2.91638	1.8557	4.7238	68.6454	49.5584	46.9124	-4.12004	8.46364e-39	4.93274e-37	hypothetical protein BBA_08825 [Beauveria bassiana ARSEF 2860]
19887697	BBA_04685	4685	XM_008599782.1	0.133523	0.209948	0	3.49684	1.68766	0.695078	-4.09745	5.63792e-06	3.22471e-05	2OG-Fe(II) oxygenase superfamily protein [Beauveria bassiana ARSEF 2860]
19886916	BBA_03904	3904	XM_008599001.1	0.738345	0.653415	1.63217	7.62204	33.4907	10.5168	-4.0937	5.66913e-13	7.95168e-12	SCP-like extracellular protein, putative [Beauveria bassiana ARSEF 2860]
19887710	BBA_04698	4698	XM_008599795.1	0.869254	0.789596	0.537933	9.68582	13.1212	14.4188	-4.08284	2.72052e-60	3.13509e-58	hypothetical protein BBA_04698 [Beauveria bassiana ARSEF 2860]
19890305	BBA_07293	7293	XM_008602390.1	0	0.076456	0.074349	0.170688	0.610272	1.70976	-4.04581	0.000487952	0.00186588	hypothetical protein BBA_07293 [Beauveria bassiana ARSEF 2860]
19884760	BBA_01748	1748	XM_008596845.1	100.16	80.6815	69.2405	1559.4	1468.07	1057.1	-4.02971	7.22488e-107	1.7039e-104	NADPH dehydrogenase [Beauveria bassiana ARSEF 2860]
19890352	BBA_07340	7340	XM_008602437.1	2.14201	1.62125	2.81809	36.697	31.6624	37.7268	-4.01071	1.86255e-77	2.99812e-75	monocarboxylate permease-like protein [Beauveria bassiana ARSEF 2860]
19888191	BBA_05179	5179	XM_008600276.1	4.98004	6.48138	5.35188	91.0394	97.0651	76.7185	-3.97735	1.20901e-173	4.90422e-171	nonribosomal siderophore peptide synthase SidC [Beauveria bassiana ARSEF 2860]
19885544	BBA_02532	2532	XM_008597629.1	3.05315	3.43339	2.14606	52.2418	73.546	6.13443	-3.93375	2.01409e-05	0.000104369	S-layer protein [Beauveria bassiana ARSEF 2860]
19888986	BBA_05974	5974	XM_008601071.1	0	0	0.147324	0.9319	0.588837	0.714354	-3.92327	0.00318645	0.0099611	hypothetical protein BBA_05974 [Beauveria bassiana ARSEF 2860]
19892188	BBA_09176	9176	XM_008604273.1	1.55588	0.843508	1.10968	28.7095	14.175	10.1621	-3.9181	1.80373e-26	6.46345e-25	alkaline serine protease AorO [Beauveria bassiana ARSEF 2860]
19885439	BBA_02427	2427	XM_008597524.1	2.66821	2.41101	2.87575	39.0281	40.5245	40.6864	-3.91791	1.00251e-162	3.76535e-160	conidiation-specific protein (con-13) [Beauveria bassiana ARSEF 2860]
19885713	BBA_02701	2701	XM_008597798.1	0.420519	0.715772	0.515078	6.04886	10.9099	7.69517	-3.90008	6.43229e-20	1.54573e-18	Asp-hemolysin [Beauveria bassiana ARSEF 2860]
19891143	BBA_08131	8131	XM_008603228.1	12.429	8.16995	5.45917	228.585	113.827	37.4748	-3.86576	1.21628e-07	9.06264e-07	TfdA family Taurine catabolism dioxygenase TauD [Beauveria bassiana ARSEF 2860]
19890624	BBA_07612	7612	XM_008602709.1	7.35788	9.09252	7.88894	138.515	117.782	98.2544	-3.86463	1.35807e-141	4.05064e-139	FAD binding domain-containing protein [Beauveria bassiana ARSEF 2860]
19887698	BBA_04686	4686	XM_008599783.1	0.039475	0.126049	0.078638	2.71306	0.367261	0.462701	-3.85907	9.14896e-06	5.05061e-05	pantothenate transporter [Beauveria bassiana ARSEF 2860]
19888752	BBA_05740	5740	XM_008600837.1	0.307474	0.110164	0.193645	4.16361	3.12947	1.55243	-3.85503	1.7745e-14	2.84734e-13	major facilitator superfamily transporter [Beauveria bassiana ARSEF 2860]
19890663	BBA_07651	7651	XM_008602748.1	20.2817	10.4183	10.8106	351.506	155.24	67.1794	-3.78931	2.16956e-07	1.54722e-06	TfdA family Taurine catabolism dioxygenase TauD [Beauveria bassiana ARSEF 2860]
19892520	BBA_09508	9508	XM_008604605.1	1.81489	1.32277	1.8169	23.96	22.4684	21.3523	-3.77405	1.17706e-88	2.25219e-86	CAP domain-containing protein [Beauveria bassiana ARSEF 2860]
19892378	BBA_09366	9366	XM_008604463.1	0.212929	0.382653	0.33518	1.92933	6.52297	4.26747	-3.77252	6.76167e-14	1.03737e-12	LPS glycosyltransferase [Beauveria bassiana ARSEF 2860]
19888178	BBA_05166	5166	XM_008600263.1	1.02768	0.818745	1.5509	11.7994	12.2075	22.0913	-3.76224	1.01422e-17	2.07362e-16
19892009	BBA_08997	8997	XM_008604094.1	0.33568	0.206867	0.192065	6.35432	2.64068	0.954673	-3.7596	4.11186e-10	4.31661e-09	high-affinity methionine permease [Beauveria bassiana ARSEF 2860]
19885954	BBA_02942	2942	XM_008598039.1	3.96717	2.39324	3.30489	50.0653	42.2443	38.5432	-3.75899	1.04046e-76	1.64864e-74	LysM domain containing protein [Beauveria bassiana ARSEF 2860]
19889329	BBA_06317	6317	XM_008601414.1	0.262179	0.204588	0.13211	4.22966	2.9296	0.902916	-3.75084	1.57964e-09	1.52563e-08	chitinase-like protein [Beauveria bassiana ARSEF 2860]
19891909	BBA_08897	8897	XM_008603994.1	0.331923	0.369214	0.337947	5.29276	5.5353	3.14917	-3.74969	4.0823e-24	1.2738e-22	longiborneol synthase [Beauveria bassiana ARSEF 2860]
19883874	BBA_00862	862	XM_008595959.1	0	0	0.13984	0.509184	0.43939	0.91405	-3.73549	0.0158414	0.0399423	hypothetical protein BBA_00862 [Beauveria bassiana ARSEF 2860]
19892638	BBA_09626	9626	XM_008604723.1	4.20292	3.4821	3.81797	56.1391	48.9833	47.3229	-3.72821	3.22118e-121	8.82864e-119	hypothetical protein BBA_09626 [Beauveria bassiana ARSEF 2860]
19888660	BBA_05648	5648	XM_008600745.1	11.849	14.2973	9.51013	89.9963	197.465	180.77	-3.71499	3.34919e-38	1.91888e-36	glutathione S-transferase [Beauveria bassiana ARSEF 2860]
19892183	BBA_09171	9171	XM_008604268.1	0	0	0.565404	4.61288	2.66286	0.135906	-3.71244	0.0168367	0.0419653	hypothetical protein BBA_09171 [Beauveria bassiana ARSEF 2860]
19888628	BBA_05616	5616	XM_008600713.1	2.59989	3.59958	1.5643	43.3799	34.3236	22.6178	-3.69173	3.92983e-33	1.84502e-31	major facilitator superfamily transporter [Beauveria bassiana ARSEF 2860]
19888951	BBA_05939	5939	XM_008601036.1	0.303005	0	0.161005	2.25648	2.09538	1.62077	-3.68614	0.00906154	0.0247958	fungal specific transcription factor [Beauveria bassiana ARSEF 2860]
19891230	BBA_08218	8218	XM_008603315.1	2.6711	2.68978	2.73023	32.7413	33.1986	35.6637	-3.65047	2.84398e-116	7.58969e-114	Acyl-CoA N-acyltransferase [Beauveria bassiana ARSEF 2860]
19888891	BBA_05879	5879	XM_008600976.1	0	0.084916	0.016515	0.587375	0.562594	0.112094	-3.63721	0.00114349	0.00400003	aorsin-like protein [Beauveria bassiana ARSEF 2860]
19884676	BBA_01664	1664	XM_008596761.1	2.62567	2.147	2.30978	25.9419	30.5813	31.5717	-3.63674	1.27495e-115	3.31519e-113	DNA photolyase [Beauveria bassiana ARSEF 2860]
19892643	BBA_09631	9631	XM_008604728.1	0.398737	0	0.196883	1.52035	2.54055	3.29954	-3.62733	7.05969e-05	0.00032631	hypothetical protein BBA_09631 [Beauveria bassiana ARSEF 2860]
19883828	BBA_00816	816	XM_008595913.1	0.090627	0.094302	0	0.508215	1.32804	0.442957	-3.62349	0.00115188	0.00402661	hypothetical protein BBA_00816 [Beauveria bassiana ARSEF 2860]
19890589	BBA_07577	7577	XM_008602674.1	6.03464	6.02781	5.85014	76.2864	73.83	69.2664	-3.6144	0	0	group II pyridoxal-5-phosphate decarboxylase [Beauveria bassiana ARSEF 2860]
19886661	BBA_03649	3649	XM_008598746.1	42.4365	33.4625	26.5143	385.649	428.706	429.448	-3.60228	1.53671e-85	2.73399e-83	glucose-repressible protein [Beauveria bassiana ARSEF 2860]
19886214	BBA_03202	3202	XM_008598299.1	1.92202	1.56522	1.09945	38.6423	7.45419	8.81921	-3.5817	7.00151e-06	3.95116e-05	phospholipase C PLC-C [Beauveria bassiana ARSEF 2860]
19892139	BBA_09127	9127	XM_008604224.1	6.8466	10.8272	12.512	88.7052	153.949	118.414	-3.58033	6.26114e-44	4.60103e-42	thioester reductase domain-containing protein [Beauveria bassiana ARSEF 2860]
19888866	BBA_05854	5854	XM_008600951.1	29.0193	28.5233	33.7509	344.281	391.787	355.222	-3.57938	4.38948e-198	1.85474e-195	putative phospholipase [Beauveria bassiana ARSEF 2860]
19893265	BBA_10253	10253	XM_008605350.1	1.28664	1.79922	1.61325	15.0539	17.6507	23.2947	-3.57495	4.2007e-52	3.90819e-50	sexual development transcription factor NsdD [Beauveria bassiana ARSEF 2860]
19889873	BBA_06861	6861	XM_008601958.1	0.613709	0.311143	0.488892	5.73364	7.70133	3.27896	-3.56346	2.82949e-19	6.55111e-18	inner membrane transport protein yfaV [Beauveria bassiana ARSEF 2860]
19886513	BBA_03501	3501	XM_008598598.1	12.6097	12.2369	10.6304	167.684	138.825	112.746	-3.56287	6.63524e-110	1.6822e-107	cyclopropane-fatty-acyl-phospholipid synthase [Beauveria bassiana ARSEF 2860]
19886083	BBA_03071	3071	XM_008598168.1	3.7191	4.27288	1.63006	29.9239	33.9675	48.883	-3.55095	2.11565e-22	5.99297e-21	hydrophobin-like protein [Beauveria bassiana ARSEF 2860]
19889486	BBA_06474	6474	XM_008601571.1	2.07031	1.25951	2.54398	42.2909	11.9576	14.4522	-3.54796	5.71608e-08	4.50402e-07	cucumopine synthase [Beauveria bassiana ARSEF 2860]
19890660	BBA_07648	7648	XM_008602745.1	5.36287	6.07467	4.59692	75.1688	98.5191	13.7709	-3.54733	3.90315e-06	2.30529e-05
19890581	BBA_07569	7569	XM_008602666.1	0.131966	0	0.175667	0.682426	1.36093	1.54443	-3.54381	8.77758e-05	0.000397381	nuclear pore protein [Beauveria bassiana ARSEF 2860]
19885236	BBA_02224	2224	XM_008597321.1	28.5489	28.9453	48.8061	424.301	441.747	369.798	-3.53928	4.60635e-59	5.1333e-57	hypothetical protein BBA_02224 [Beauveria bassiana ARSEF 2860]
19890298	BBA_07286	7286	XM_008602383.1	1.59323	2.45351	1.62505	43.0738	9.97718	12.493	-3.53059	4.13677e-07	2.85187e-06	Phosphoesterase-like protein [Beauveria bassiana ARSEF 2860]
19889315	BBA_06303	6303	XM_008601400.1	20.7689	19.4925	17.705	282.862	211.074	172.49	-3.52315	4.91753e-84	8.59804e-82	methyltransferase domain-containing protein [Beauveria bassiana ARSEF 2860]
19883374	BBA_00362	362	XM_008595459.1	1.53342	1.46447	0.7817	15.8888	15.7656	11.6893	-3.51952	2.38567e-35	1.22808e-33	hypothetical protein BBA_00362 [Beauveria bassiana ARSEF 2860]
19892639	BBA_09627	9627	XM_008604724.1	0.146713	0.02937	0.059387	0.848939	0.995508	0.84043	-3.51124	1.44815e-10	1.59108e-09	hypothetical protein BBA_09627 [Beauveria bassiana ARSEF 2860]
19891873	BBA_08861	8861	XM_008603958.1	0.45252	0.330844	0.274443	4.87254	5.8269	1.2907	-3.5027	1.14739e-09	1.1264e-08	hypothetical protein BBA_08861 [Beauveria bassiana ARSEF 2860]
19885006	BBA_01994	1994	XM_008597091.1	6.4348	4.93174	6.17633	113.729	56.7533	27.986	-3.49995	7.78687e-10	7.81848e-09	methionine permease [Beauveria bassiana ARSEF 2860]
19887735	BBA_04723	4723	XM_008599820.1	0.086243	0.192783	0	0.539332	0.670467	1.89421	-3.47566	0.00393925	0.0119892	hypothetical protein BBA_04723 [Beauveria bassiana ARSEF 2860]
19890510	BBA_07498	7498	XM_008602595.1	0	0	0.45029	0.734611	1.56058	2.68067	-3.46602	0.0102929	0.0276651	fatty acid-biding protein [Beauveria bassiana ARSEF 2860]
19884115	BBA_01103	1103	XM_008596200.1	0.472951	1.05726	0.667831	6.06687	9.41567	8.42588	-3.44323	2.83667e-31	1.24531e-29	ABC transporter [Beauveria bassiana ARSEF 2860]
19887352	BBA_04340	4340	XM_008599437.1	0.770909	0.930091	0.59356	10.2584	7.43234	7.13843	-3.43574	1.7029e-41	1.12137e-39	hypothetical protein BBA_04340 [Beauveria bassiana ARSEF 2860]
19889032	BBA_06020	6020	XM_008601117.1	0.13606	0	0	0.686436	0.388718	0.369943	-3.40885	0.0203167	0.0492782	hypothetical protein BBA_06020 [Beauveria bassiana ARSEF 2860]
19885774	BBA_02762	2762	XM_008597859.1	0.388405	0.661109	0.414192	3.46791	3.42141	8.41804	-3.38653	5.99162e-15	9.99358e-14	sugar transporter [Beauveria bassiana ARSEF 2860]
19890158	BBA_07146	7146	XM_008602243.1	0.621891	0.402895	0.294012	7.31348	4.14149	2.29991	-3.38265	4.52181e-16	8.11605e-15	LysM domain-containing protein [Beauveria bassiana ARSEF 2860]
19886840	BBA_03828	3828	XM_008598925.1	5.12143	5.00042	4.50353	26.4518	67.2804	57.3775	-3.36905	3.48924e-29	1.3822e-27	Cytochrome P450 CYP540B16 [Beauveria bassiana ARSEF 2860]
19887630	BBA_04618	4618	XM_008599715.1	1.18572	1.77614	1.12688	5.89774	14.1079	22.0331	-3.36199	3.3751e-16	6.13384e-15	glucose-methanol-choline (gmc) oxidoreductase [Beauveria bassiana ARSEF 2860]
19889316	BBA_06304	6304	XM_008601401.1	13.2848	15.0122	12.2763	131.79	145.733	136.882	-3.35244	3.95294e-156	1.3823e-153	lipocalin-like domain-containing protein [Beauveria bassiana ARSEF 2860]
19884796	BBA_01784	1784	XM_008596881.1	0.110951	0.211313	0.75506	8.08589	1.36708	1.53962	-3.35101	2.90051e-05	0.000145614	glycosyl transferase [Beauveria bassiana ARSEF 2860]
19885592	BBA_02580	2580	XM_008597677.1	1.90935	0.738509	0.915252	19.6813	14.8015	1.2107	-3.32445	0.00193559	0.00641885	allergen-like protein [Beauveria bassiana ARSEF 2860]
19891193	BBA_08181	8181	XM_008603278.1	2.11401	2.27572	1.78277	19.8706	22.9472	18.9371	-3.32263	1.68245e-107	4.06231e-105	fungal specific transcription factor [Beauveria bassiana ARSEF 2860]
19890468	BBA_07456	7456	XM_008602553.1	0.147975	0.184863	0.406318	0.914859	2.53321	3.65693	-3.26488	6.78659e-07	4.53677e-06	RTA-like protein [Beauveria bassiana ARSEF 2860]
19889465	BBA_06453	6453	XM_008601550.1	4.27663	4.37371	2.8711	30.8444	36.6483	43.205	-3.26423	1.69481e-36	9.04585e-35	hypothetical protein BBA_06453 [Beauveria bassiana ARSEF 2860]
19892731	BBA_09719	9719	XM_008604816.1	4.07462	5.92779	3.98047	40.7944	52.456	39.8648	-3.25094	2.93873e-61	3.46531e-59	MFS toxin efflux pump (AflT) [Beauveria bassiana ARSEF 2860]
19883920	BBA_00908	908	XM_008596005.1	0.799432	1.38013	0.50673	8.26844	10.6402	6.51127	-3.24227	4.21999e-18	8.84192e-17	RTA1 like protein [Beauveria bassiana ARSEF 2860]
19885979	BBA_02967	2967	XM_008598064.1	11.1476	11.9491	8.26007	136.601	137.687	21.3417	-3.23694	2.85096e-05	0.00014334	Mmc protein [Beauveria bassiana ARSEF 2860]
19889364	BBA_06352	6352	XM_008601449.1	0.069425	0.235395	0.656371	0.508597	1.78125	6.71472	-3.22776	0.0106593	0.0284763	glycoside hydrolase family 76 [Beauveria bassiana ARSEF 2860]
19883097	BBA_00085	85	XM_008595182.1	0.399813	1.04039	0.669236	6.63011	9.23017	3.63435	-3.20814	4.35736e-12	5.58635e-11	Orf2-like protein [Beauveria bassiana ARSEF 2860]
19891615	BBA_08603	8603	XM_008603700.1	10.8612	10.0989	6.48333	121.473	84.9911	44.2732	-3.19164	2.10029e-23	6.35791e-22	methionine transporter, putative [Beauveria bassiana ARSEF 2860]
19885160	BBA_02148	2148	XM_008597245.1	4.13708	4.83532	5.26041	16.1803	43.6089	69.8663	-3.18739	1.48996e-13	2.18981e-12	hypothetical protein BBA_02148 [Beauveria bassiana ARSEF 2860]
19883029	BBA_00017	17	XM_008595114.1	0.200609	0.217595	0.32891	2.52177	2.10993	2.10148	-3.17189	2.11112e-34	1.05463e-32	ABC transporter [Beauveria bassiana ARSEF 2860]
19891901	BBA_08889	8889	XM_008603986.1	0.100658	0.390448	0.198505	2.5911	3.33184	0.272052	-3.16725	0.00253601	0.00811541	hypothetical protein BBA_08889 [Beauveria bassiana ARSEF 2860]
19884793	BBA_01781	1781	XM_008596878.1	14.2676	23.9266	33.2218	149.743	232.865	255.355	-3.15915	7.19023e-26	2.44685e-24	ABC-2 type transporter [Beauveria bassiana ARSEF 2860]
19890160	BBA_07148	7148	XM_008602245.1	12.8672	2.19198	2.1312	83.3768	45.8776	23.4164	-3.15075	0.00137578	0.00473583	hypothetical protein BBA_07148 [Beauveria bassiana ARSEF 2860]
19886724	BBA_03712	3712	XM_008598809.1	0.08314	0	0.062713	0.301353	0.846217	0.107658	-3.10536	0.015087	0.0383451	hypothetical protein BBA_03712 [Beauveria bassiana ARSEF 2860]
19884854	BBA_01842	1842	XM_008596939.1	0	0.170007	0.017603	0.363291	0.519758	0.704027	-3.08056	0.00398024	0.012103	nucleotide sugar dehydrogenase [Beauveria bassiana ARSEF 2860]
19890303	BBA_07291	7291	XM_008602388.1	2.44289	2.33677	1.33462	25.4663	17.8853	8.24489	-3.07702	2.87638e-14	4.55771e-13	peptidase A4 family protein [Beauveria bassiana ARSEF 2860]
19885242	BBA_02230	2230	XM_008597327.1	33.53	24.9608	22.9212	235.906	258	192.831	-3.07644	8.92834e-69	1.24031e-66	chitinase-like protein [Beauveria bassiana ARSEF 2860]
19887116	BBA_04104	4104	XM_008599201.1	0.205614	0.234577	0.256794	2.4108	2.88798	0.424536	-3.03765	2.13806e-05	0.000110117	DNA-binding protein [Beauveria bassiana ARSEF 2860]
19886094	BBA_03082	3082	XM_008598179.1	0.234022	0.265183	0.389967	2.19478	2.45968	2.56336	-3.02103	2.80346e-18	5.96015e-17	beta (1-3) glucanosyltransferase [Beauveria bassiana ARSEF 2860]
19885299	BBA_02287	2287	XM_008597384.1	0.09629	0	0.276522	0.555414	1.0619	1.40742	-3.02029	0.0169345	0.042166	hypothetical protein BBA_02287 [Beauveria bassiana ARSEF 2860]
19890008	BBA_06996	6996	XM_008602093.1	0.088998	0.079603	0.177651	0.740473	0.834524	1.21824	-3.01204	1.60812e-08	1.38673e-07	AMP-binding enzyme [Beauveria bassiana ARSEF 2860]
19888019	BBA_05007	5007	XM_008600104.1	0.559984	0.749256	0.864916	9.312	3.54861	4.66667	-3.01108	1.26255e-14	2.04203e-13	glycosyltransferase family 4 [Beauveria bassiana ARSEF 2860]
19890583	BBA_07571	7571	XM_008602668.1	0.359781	0.352359	2.19978	3.25336	5.08297	14.9794	-3.00126	0.0056088	0.0164011	nuclear pore protein [Beauveria bassiana ARSEF 2860]
19890021	BBA_07009	7009	XM_008602106.1	147.695	259.057	280.252	763.797	1869.56	2674.26	-2.94967	1.06629e-07	8.02169e-07	alkaline foam protein B precursor [Beauveria bassiana ARSEF 2860]
19889044	BBA_06032	6032	XM_008601129.1	0.599416	0.790644	0.424235	6.12261	4.09551	3.77763	-2.94751	1.13204e-14	1.83388e-13	spherulin-1A [Beauveria bassiana ARSEF 2860]
19885656	BBA_02644	2644	XM_008597741.1	2.53376	1.22019	1.44181	20.7884	12.3676	6.75941	-2.94155	3.50851e-14	5.50771e-13	Ncp1-like protein [Beauveria bassiana ARSEF 2860]
19890290	BBA_07278	7278	XM_008602375.1	0.207489	0.291569	0.301309	2.82171	1.74518	1.53108	-2.9296	1.11238e-06	7.176e-06	hypothetical protein BBA_07278 [Beauveria bassiana ARSEF 2860]
19885957	BBA_02945	2945	XM_008598042.1	18.9045	19.5437	15.8846	179.549	125.94	107.363	-2.92573	2.57326e-50	2.32995e-48	LysM domain-containing protein [Beauveria bassiana ARSEF 2860]
19891198	BBA_08186	8186	XM_008603283.1	58.0934	88.383	87.4975	455.943	612.434	705.973	-2.92287	8.07497e-39	4.73343e-37	integral membrane protein [Beauveria bassiana ARSEF 2860]
19885386	BBA_02374	2374	XM_008597471.1	4.16334	4.66083	6.4479	20.4365	48.1278	46.9769	-2.91944	1.18003e-18	2.59019e-17	metalloprotease-like protein [Beauveria bassiana ARSEF 2860]
19883482	BBA_00470	470	XM_008595567.1	0.083611	0	0.206109	0.863817	1.08586	0.21097	-2.89873	0.00670089	0.0191894	ATP-grasp enzyme-like protein [Beauveria bassiana ARSEF 2860]
19891813	BBA_08801	8801	XM_008603898.1	3.5029	4.43778	4.16624	34.8952	30.9874	24.1228	-2.89418	1.02785e-57	1.0972e-55	beta-1,6-glucanase precursor [Beauveria bassiana ARSEF 2860]
19887803	BBA_04791	4791	XM_008599888.1	0.499425	1.14036	0.466553	4.77781	7.89974	2.95387	-2.89164	2.41824e-08	2.03852e-07	hypothetical protein BBA_04791 [Beauveria bassiana ARSEF 2860]
19885378	BBA_02366	2366	XM_008597463.1	8.96339	12.0265	12.4272	73.008	88.7028	84.9176	-2.88368	2.65247e-68	3.49333e-66	ATP-binding cassette sub-family A member 9 [Beauveria bassiana ARSEF 2860]
19883740	BBA_00728	728	XM_008595825.1	44.0941	50.3918	48.9095	381.705	353.5	320.939	-2.88074	9.63328e-156	3.25637e-153	zinc-binding dehydrogenase [Beauveria bassiana ARSEF 2860]
19884624	BBA_01612	1612	XM_008596709.1	0.264056	0.267746	0	1.30854	1.368	1.13771	-2.84244	0.00158826	0.0053904	hypothetical protein BBA_01612 [Beauveria bassiana ARSEF 2860]
19892680	BBA_09668	9668	XM_008604765.1	17.6901	17.6628	13.6279	88.9	131.515	129.27	-2.83577	4.36103e-47	3.62502e-45	hypothetical protein BBA_09668 [Beauveria bassiana ARSEF 2860]
19888773	BBA_05761	5761	XM_008600858.1	67.0405	49.6169	91.6839	1013.33	250.764	222.767	-2.83525	0.000560312	0.0021084	phosphate permease [Beauveria bassiana ARSEF 2860]
19892307	BBA_09295	9295	XM_008604392.1	66.8412	66.7516	72.0414	521.759	510.897	426.972	-2.82745	7.27954e-145	2.23702e-142	glutathione-dependent formaldehyde-activating enzyme [Beauveria bassiana ARSEF 2860]
19889874	BBA_06862	6862	XM_008601959.1	0.555367	1.12888	0.779899	7.04748	6.93802	3.34406	-2.81408	7.42072e-14	1.12655e-12	dimethylaniline monooxygenase [Beauveria bassiana ARSEF 2860]
19884757	BBA_01745	1745	XM_008596842.1	1.66885	1.35328	1.59099	11.1656	17.0163	4.19349	-2.81108	7.67049e-11	8.66218e-10	hypothetical protein BBA_01745 [Beauveria bassiana ARSEF 2860]
19890623	BBA_07611	7611	XM_008602708.1	2.13282	2.19859	1.56038	18.746	13.8082	8.60494	-2.80444	2.21261e-25	7.40529e-24	non-ribosomal peptide synthetase [Beauveria bassiana ARSEF 2860]
19891269	BBA_08257	8257	XM_008603354.1	2.38762	4.0884	6.71069	24.6527	30.9269	36.5388	-2.8044	5.03367e-17	9.79778e-16	choline transport protein [Beauveria bassiana ARSEF 2860]
19889929	BBA_06917	6917	XM_008602014.1	1.51078	1.92442	2.47016	15.9156	17.2318	7.70413	-2.79029	1.65852e-17	3.34375e-16	glycosyl hydrolase [Beauveria bassiana ARSEF 2860]
19888894	BBA_05882	5882	XM_008600979.1	16.6694	14.6593	18.8615	95.3029	100.18	149.925	-2.78283	8.18413e-38	4.61085e-36	hypothetical protein BBA_05882 [Beauveria bassiana ARSEF 2860]
19887740	BBA_04728	4728	XM_008599825.1	4.03164	2.75455	2.48554	30.9239	20.9615	11.5574	-2.77454	7.39384e-17	1.42009e-15	coenzyme A transferase [Beauveria bassiana ARSEF 2860]
19893115	BBA_10103	10103	XM_008605200.1	34.7179	30.3218	31.1732	155.798	227.861	273.156	-2.77118	3.65675e-38	2.08332e-36	ATP synthase beta chain, mitochondrial [Beauveria bassiana ARSEF 2860]
19885419	BBA_02407	2407	XM_008597504.1	0.376661	0.105621	0	1.72025	0.653527	0.88073	-2.75449	0.0177834	0.0439428	hypothetical protein BBA_02407 [Beauveria bassiana ARSEF 2860]
19886680	BBA_03668	3668	XM_008598765.1	0.10642	0.600814	0	0.903199	0.916717	2.95229	-2.7544	0.0122113	0.0320152	hypothetical protein BBA_03668 [Beauveria bassiana ARSEF 2860]
19886347	BBA_03335	3335	XM_008598432.1	50.8781	56.2433	52.967	414.816	381.243	282.609	-2.75231	3.95951e-73	5.99304e-71	malate dehydrogenase [Beauveria bassiana ARSEF 2860]
19892292	BBA_09280	9280	XM_008604377.1	0.907595	0.987152	0.658067	1.81312	6.18372	9.08459	-2.74227	1.90658e-05	9.9101e-05	hypothetical protein BBA_09280 [Beauveria bassiana ARSEF 2860]
19889694	BBA_06682	6682	XM_008601779.1	1.88851	1.16646	0.817813	11.5029	11.7346	2.6043	-2.73827	1.58413e-07	1.16074e-06	hypothetical protein BBA_06682 [Beauveria bassiana ARSEF 2860]
19889285	BBA_06273	6273	XM_008601370.1	2.06536	3.51722	7.14559	18.0733	28.2023	38.1481	-2.72962	1.54584e-05	8.17757e-05	OPT oligopeptide transporter [Beauveria bassiana ARSEF 2860]
19890132	BBA_07120	7120	XM_008602217.1	0.196157	0	0.059667	0.948645	0.251075	0.480126	-2.71511	0.0132583	0.0344484	major facilitator superfamily transporter [Beauveria bassiana ARSEF 2860]
19883748	BBA_00736	736	XM_008595833.1	93.6196	84.1837	76.668	673.487	810.486	167.005	-2.69775	2.92486e-05	0.000146619	hypothetical protein BBA_00736 [Beauveria bassiana ARSEF 2860]
19888276	BBA_05264	5264	XM_008600361.1	5.97966	6.03227	4.39761	34.5319	34.3709	37.3482	-2.69487	1.9456e-51	1.79366e-49	chitinase-like protein [Beauveria bassiana ARSEF 2860]
19891382	BBA_08370	8370	XM_008603467.1	17.648	14.6987	14.0678	96.9139	94.3849	108.979	-2.69365	2.32775e-74	3.57662e-72	short-chain dehydrogenase/oxidoreductase [Beauveria bassiana ARSEF 2860]
19885426	BBA_02414	2414	XM_008597511.1	13.5937	18.596	16.5552	127.124	109.509	77.4296	-2.68773	8.39483e-41	5.25506e-39	short chain dehydrogenase [Beauveria bassiana ARSEF 2860]
19888377	BBA_05365	5365	XM_008600462.1	1.19509	0.532508	0.218853	7.05029	3.72533	1.69524	-2.67964	0.000306723	0.00122363	hypothetical protein BBA_05365 [Beauveria bassiana ARSEF 2860]
19889544	BBA_06532	6532	XM_008601629.1	4.78219	5.66942	5.88992	28.1948	43.2165	33.2147	-2.67863	5.75059e-43	4.04977e-41	DUF500 domain protein [Beauveria bassiana ARSEF 2860]
19884668	BBA_01656	1656	XM_008596753.1	0.820586	1.10367	0.393578	6.23043	5.28763	3.15174	-2.662	8.92123e-11	1.00078e-09	amine oxidase [Beauveria bassiana ARSEF 2860]
19892211	BBA_09199	9199	XM_008604296.1	0.37661	0.18174	0.362543	1.86461	2.18055	1.759	-2.65598	4.58994e-08	3.67087e-07	aminotransferase class-III [Beauveria bassiana ARSEF 2860]
19892374	BBA_09362	9362	XM_008604459.1	0.071508	0.422108	0	1.03997	0.755287	1.31564	-2.65587	0.0150712	0.0383146	RTA-like protein [Beauveria bassiana ARSEF 2860]
19890350	BBA_07338	7338	XM_008602435.1	0.111453	0.11984	0.145158	0.973031	0.849485	0.523236	-2.63952	2.60188e-20	6.38879e-19	tenellin polyketide synthase [Beauveria bassiana ARSEF 2860]
19889739	BBA_06727	6727	XM_008601824.1	0.70238	0.618004	0.56942	5.96511	3.03147	2.7748	-2.63897	5.89082e-21	1.52007e-19	nonribosomal peptide synthase [Beauveria bassiana ARSEF 2860]
19890466	BBA_07454	7454	XM_008602551.1	0.254903	0.557853	1.4717	1.351	6.37078	6.46014	-2.63413	0.000184667	0.000775447	RTA1 domain-containing protein [Beauveria bassiana ARSEF 2860]
19886404	BBA_03392	3392	XM_008598489.1	21.9639	27.6667	26.9618	181.857	145.653	147.354	-2.63224	1.28643e-70	1.89068e-68	membrane protein, putative [Beauveria bassiana ARSEF 2860]
19886974	BBA_03962	3962	XM_008599059.1	10.9943	8.49769	11.5014	47.0759	65.2414	77.7229	-2.61627	8.64747e-29	3.35992e-27	hypothetical protein BBA_03962 [Beauveria bassiana ARSEF 2860]
19890556	BBA_07544	7544	XM_008602641.1	3.55807	3.69471	4.35281	30.5033	30.0565	9.57273	-2.59527	4.42152e-12	5.6543e-11	zinc finger protein odd-paired-like (opl) [Beauveria bassiana ARSEF 2860]
19887919	BBA_04907	4907	XM_008600004.1	0.18189	0.461081	0.202221	0.9916	2.08261	1.98459	-2.58144	4.07808e-05	0.000198254	YhhN family protein [Beauveria bassiana ARSEF 2860]
19884920	BBA_01908	1908	XM_008597005.1	7.1101	32.5526	35.6751	96.1331	166.474	183.548	-2.5661	0.000469827	0.00180269	hypothetical protein BBA_01908 [Beauveria bassiana ARSEF 2860]
19890860	BBA_07848	7848	XM_008602945.1	41.5242	35.6557	28.7117	202.691	242.347	180.504	-2.56252	1.31996e-46	1.07086e-44	cyanovirin-N protein [Beauveria bassiana ARSEF 2860]
19883611	BBA_00599	599	XM_008595696.1	0.596205	0.548702	0.843978	5.40384	3.31045	3.02389	-2.56118	1.02598e-16	1.94476e-15	hisactophilin C49S mutant/phototropin PHY3 fusion protein [Beauveria bassiana ARSEF 2860]
19886605	BBA_03593	3593	XM_008598690.1	16.8283	16.4261	19.2356	63.0845	125.907	119.699	-2.55605	1.075e-22	3.08827e-21	kinase-related protein [Beauveria bassiana ARSEF 2860]
19887492	BBA_04480	4480	XM_008599577.1	36.6203	34.9699	38.8998	279.236	216.606	150.961	-2.54941	3.32841e-36	1.75799e-34	oligopeptide transporter [Beauveria bassiana ARSEF 2860]
19892127	BBA_09115	9115	XM_008604212.1	0.553426	0.884953	0.347919	2.39766	4.75449	3.24822	-2.54159	5.18206e-09	4.74718e-08	Cupin family protein [Beauveria bassiana ARSEF 2860]
19886985	BBA_03973	3973	XM_008599070.1	0.551803	1.02113	0.331353	4.44305	2.8785	3.69492	-2.53234	3.23223e-06	1.92134e-05	hypothetical protein BBA_03973 [Beauveria bassiana ARSEF 2860]
19885953	BBA_02941	2941	XM_008598038.1	3.94425	4.09176	3.49677	26.9023	21.1432	18.1914	-2.52189	2.55255e-54	2.61469e-52	chitinase A1 [Beauveria bassiana ARSEF 2860]
19891732	BBA_08720	8720	XM_008603817.1	9.76685	11.6318	13.6755	41.2733	73.7463	86.3142	-2.52111	1.14628e-19	2.71598e-18	capsule polysaccharide biosynthesis protein [Beauveria bassiana ARSEF 2860]
19885300	BBA_02288	2288	XM_008597385.1	3.22298	5.00049	6.78069	27.5236	29.1551	29.316	-2.51888	1.76263e-22	5.00696e-21	homeobox domain-containing protein [Beauveria bassiana ARSEF 2860]
19892131	BBA_09119	9119	XM_008604216.1	9.31667	7.65937	10.3333	73.2228	40.2647	43.0044	-2.51862	2.71361e-24	8.57282e-23	phosphoesterase-like protein [Beauveria bassiana ARSEF 2860]
19890246	BBA_07234	7234	XM_008602331.1	6.46498	5.90463	6.45446	50.1359	32.6938	24.7317	-2.51451	2.49664e-25	8.30111e-24	monooxygenase-like protein [Beauveria bassiana ARSEF 2860]
19888563	BBA_05551	5551	XM_008600648.1	22.694	33.3654	28.6632	121.92	136.075	220.791	-2.49856	7.06929e-23	2.06598e-21	Beta-lactamase-type transpeptidase [Beauveria bassiana ARSEF 2860]
19885938	BBA_02926	2926	XM_008598023.1	11.0318	14.2521	11.3987	66.5378	71.5053	66.3008	-2.47783	1.14148e-57	1.20581e-55	cupin domain protein [Beauveria bassiana ARSEF 2860]
19886774	BBA_03762	3762	XM_008598859.1	0.35628	0.267671	0.215499	1.74935	1.57056	1.34738	-2.47507	8.87098e-08	6.72854e-07	protein kinase subdomain-containing protein [Beauveria bassiana ARSEF 2860]
19886231	BBA_03219	3219	XM_008598316.1	14.5531	13.193	12.3879	90.4352	62.9357	69.3889	-2.47259	1.18855e-36	6.37727e-35	hypothetical protein BBA_03219 [Beauveria bassiana ARSEF 2860]
19883074	BBA_00062	62	XM_008595159.1	0.374127	0.437737	1.2873	2.32435	2.96581	6.31332	-2.46667	8.01686e-06	4.46943e-05	cellobiose dehydrogenase [Beauveria bassiana ARSEF 2860]
19891658	BBA_08646	8646	XM_008603743.1	6.47115	5.5582	5.39575	43.7362	30.4794	21.4791	-2.45727	2.47826e-18	5.30211e-17	hypothetical protein BBA_08646 [Beauveria bassiana ARSEF 2860]
19890391	BBA_07379	7379	XM_008602476.1	16.9266	16.481	17.7795	65.7438	111.3	103.41	-2.45391	5.18809e-33	2.42454e-31	transferase family protein [Beauveria bassiana ARSEF 2860]
19893127	BBA_10115	10115	XM_008605212.1	10.4057	8.25977	8.95469	35.8235	52.948	61.9592	-2.44818	3.67965e-26	1.27356e-24	endo alpha-1,4 polygalactosaminidase precursor [Beauveria bassiana ARSEF 2860]
19886825	BBA_03813	3813	XM_008598910.1	48.3644	36.5269	27.1795	241.055	188.351	181.904	-2.4475	1.59676e-29	6.40027e-28	late sexual development protein [Beauveria bassiana ARSEF 2860]
19889119	BBA_06107	6107	XM_008601204.1	3.94605	4.80599	2.88214	35.0509	16.7209	11.635	-2.44627	6.4988e-11	7.38838e-10	hypothetical protein BBA_06107 [Beauveria bassiana ARSEF 2860]
19883047	BBA_00035	35	XM_008595132.1	0.960537	0.364277	0.340071	2.60245	3.13897	3.32061	-2.44441	0.000142485	0.000614086	hypothetical protein BBA_00035 [Beauveria bassiana ARSEF 2860]
19890929	BBA_07917	7917	XM_008603014.1	4.62722	3.39608	4.74731	21.3294	14.3297	33.8363	-2.44409	4.24361e-13	6.04416e-12	Protein of unknown function DUF3605 [Beauveria bassiana ARSEF 2860]
19890469	BBA_07457	7457	XM_008602554.1	1.24497	0.856064	1.75012	4.08925	7.77319	9.08608	-2.44349	1.76676e-09	1.69988e-08	C6 zinc finger domain-containing protein [Beauveria bassiana ARSEF 2860]
19885932	BBA_02920	2920	XM_008598017.1	24.3942	21.7867	19.9876	116.363	111.539	131.742	-2.44235	1.54245e-68	2.0856e-66	lipase/thioesterase family protein [Beauveria bassiana ARSEF 2860]
19889457	BBA_06445	6445	XM_008601542.1	21.6179	21.3342	12.5457	103.846	103.836	92.8345	-2.43694	1.13968e-30	4.87656e-29	hypothetical protein BBA_06445 [Beauveria bassiana ARSEF 2860]
19887627	BBA_04615	4615	XM_008599712.1	0.436648	0.844675	0.388152	3.11924	2.53914	3.37731	-2.43624	5.17414e-07	3.51918e-06	hypothetical protein BBA_04615 [Beauveria bassiana ARSEF 2860]
19892091	BBA_09079	9079	XM_008604176.1	0.21988	0.378576	0.289733	1.61728	1.66816	1.47815	-2.42311	1.23832e-11	1.50393e-10	major facilitator superfamily protein [Beauveria bassiana ARSEF 2860]
19892657	BBA_09645	9645	XM_008604742.1	104.097	106.968	77.4932	335.27	504.83	671.294	-2.38895	2.44779e-20	6.03967e-19	hypothetical protein BBA_09645 [Beauveria bassiana ARSEF 2860]
19885050	BBA_02038	2038	XM_008597135.1	0.566468	0.626896	0.793635	3.73454	2.7803	3.83658	-2.38117	3.26872e-12	4.27166e-11	efflux pump antibiotic resistance protein [Beauveria bassiana ARSEF 2860]
19887568	BBA_04556	4556	XM_008599653.1	10.784	14.6174	13.4965	71.546	73.8614	57.1126	-2.3803	7.13808e-47	5.88515e-45	RTA1 like protein [Beauveria bassiana ARSEF 2860]
19886953	BBA_03941	3941	XM_008599038.1	49.0354	74.6609	70.5613	317.024	377.76	312.941	-2.37506	3.58695e-39	2.13972e-37	hypothetical protein BBA_03941 [Beauveria bassiana ARSEF 2860]
19889599	BBA_06587	6587	XM_008601684.1	1.06007	0.939894	0.733878	4.78992	5.29125	4.05112	-2.37	2.28872e-22	6.44719e-21	cryIIIB2-like protein [Beauveria bassiana ARSEF 2860]
19884573	BBA_01561	1561	XM_008596658.1	1.26152	1.60192	3.88872	16.3837	8.91418	9.56677	-2.36835	1.58196e-08	1.36635e-07	hypothetical protein BBA_01561 [Beauveria bassiana ARSEF 2860]
19887112	BBA_04100	4100	XM_008599197.1	0.870551	0.991916	0.967367	3.01284	5.77615	5.76199	-2.36233	7.01954e-15	1.15748e-13	GMC oxidoreductase [Beauveria bassiana ARSEF 2860]
19883601	BBA_00589	589	XM_008595686.1	0.197261	0.246942	0.190075	1.00778	1.80749	0.430615	-2.35542	0.00023293	0.000959832	pyruvate dehydrogenase [Beauveria bassiana ARSEF 2860]
19892375	BBA_09363	9363	XM_008604460.1	828.578	1148.96	1129.86	5079.83	4569.84	6249.43	-2.35517	5.14202e-36	2.6879e-34	hypothetical protein BBA_09363 [Beauveria bassiana ARSEF 2860]
19892552	BBA_09540	9540	XM_008604637.1	16.5119	13.798	8.85361	65.1976	66.6101	67.7813	-2.34945	7.24357e-27	2.63287e-25	hypothetical protein BBA_09540 [Beauveria bassiana ARSEF 2860]
19892474	BBA_09462	9462	XM_008604559.1	39.3244	37.0042	44.8365	226.667	185.265	203.849	-2.34544	1.10544e-65	1.41902e-63	methyltransferase-like protein [Beauveria bassiana ARSEF 2860]
19887734	BBA_04722	4722	XM_008599819.1	0.436554	0.60542	0.537791	1.4583	3.13028	3.39742	-2.33776	5.45122e-07	3.69771e-06	hypothetical protein BBA_04722 [Beauveria bassiana ARSEF 2860]
19892165	BBA_09153	9153	XM_008604250.1	8.20195	8.59578	9.19492	41.4438	42.3434	47.4953	-2.3365	7.30814e-76	1.14018e-73	subtilisin-like serine protease PR1C [Beauveria bassiana ARSEF 2860]
19888774	BBA_05762	5762	XM_008600859.1	6.54528	5.36759	13.0682	78.7632	22.7951	24.1985	-2.33173	0.0013637	0.00469743	Acyl-CoA N-acyltransferase [Beauveria bassiana ARSEF 2860]
19888193	BBA_05181	5181	XM_008600278.1	18.1592	15.4468	13.9328	87.4472	82.4618	68.6746	-2.32732	2.94136e-54	2.98283e-52	alpha/beta fold family hydrolase [Beauveria bassiana ARSEF 2860]
19883649	BBA_00637	637	XM_008595734.1	11.5228	11.9665	11.5682	46.5809	56.5927	69.7128	-2.30203	1.25806e-35	6.50919e-34	epoxide hydrolase [Beauveria bassiana ARSEF 2860]
19890042	BBA_07030	7030	XM_008602127.1	11.9664	11.798	12.9883	68.8385	66.0968	46.0202	-2.29971	8.84594e-43	6.18667e-41	Zn(II)2Cys6 transcription factor [Beauveria bassiana ARSEF 2860]
19892473	BBA_09461	9461	XM_008604558.1	14.4123	11.027	15.1573	80.0301	56.8667	61.6775	-2.29025	2.36204e-32	1.07415e-30	methyltransferase-like protein [Beauveria bassiana ARSEF 2860]
19889394	BBA_06382	6382	XM_008601479.1	71.4605	175.345	84.6883	368.466	641.342	608.138	-2.28711	6.60658e-06	3.74287e-05	hypothetical protein BBA_06382 [Beauveria bassiana ARSEF 2860]
19885563	BBA_02551	2551	XM_008597648.1	6.96157	11.7449	8.43215	34.7348	40.1614	57.5026	-2.28647	1.2915e-16	2.41644e-15	hypothetical protein BBA_02551 [Beauveria bassiana ARSEF 2860]
19893338	BBA_10326	10326	XM_008605423.1	3.99942	7.34295	6.50215	17.2829	26.218	43.2569	-2.28151	2.96859e-09	2.81088e-08	hypothetical protein BBA_10326 [Beauveria bassiana ARSEF 2860]
19885777	BBA_02765	2765	XM_008597862.1	69.9768	148.977	170.16	351.486	565.619	971.339	-2.27893	8.71753e-05	0.000394839	DJ-1/PfpI family protein [Beauveria bassiana ARSEF 2860]
19888461	BBA_05449	5449	XM_008600546.1	12.8709	13.6817	13.7982	91.9704	53.5174	49.749	-2.27456	4.93914e-23	1.45182e-21	metabolite transport protein GIT1 [Beauveria bassiana ARSEF 2860]
19883309	BBA_00297	297	XM_008595394.1	10.0714	8.62536	8.37423	45.4438	47.0818	38.3308	-2.27317	1.40509e-69	2.00691e-67	class V chitinase, putative [Beauveria bassiana ARSEF 2860]
19892870	BBA_09858	9858	XM_008604955.1	0.131732	0.047426	0.075308	0.536215	0.516542	0.173827	-2.2691	0.00390153	0.0118922	Major Facilitator Superfamily protein [Beauveria bassiana ARSEF 2860]
19885293	BBA_02281	2281	XM_008597378.1	14.0172	20.2817	32.1861	75.1892	84.2875	159.352	-2.26168	3.51841e-05	0.000173626	Zn-dependent alcohol dehydrogenases (ISS) [Beauveria bassiana ARSEF 2860]
19888868	BBA_05856	5856	XM_008600953.1	19.063	19.5008	17.8468	86.9561	89.8484	93.5642	-2.26089	1.91863e-86	3.60311e-84	integral membrane protein [Beauveria bassiana ARSEF 2860]
19891265	BBA_08253	8253	XM_008603350.1	0.106884	0.088133	0.156555	0.585664	0.64781	0.4513	-2.26066	2.96398e-05	0.000148433	2,3-cyclic-nucleotide 2-phosphodiesterase [Beauveria bassiana ARSEF 2860]
19889849	BBA_06837	6837	XM_008601934.1	7.59787	6.38326	6.17749	32.8426	35.4423	28.1657	-2.25839	2.4513e-41	1.58335e-39	GNAT family acetyltransferase, putative [Beauveria bassiana ARSEF 2860]
19888378	BBA_05366	5366	XM_008600463.1	5.79899	3.88407	2.60213	22.2047	15.529	21.016	-2.25766	1.31977e-13	1.94814e-12	hypothetical protein BBA_05366 [Beauveria bassiana ARSEF 2860]
19883656	BBA_00644	644	XM_008595741.1	0.425045	0.39899	0.294388	2.56487	2.28774	0.495414	-2.25754	0.00113922	0.0039865	hypothetical protein BBA_00644 [Beauveria bassiana ARSEF 2860]
19886786	BBA_03774	3774	XM_008598871.1	0.540412	0.514397	0.344565	2.51931	2.41169	1.75789	-2.25699	4.59387e-07	3.14986e-06	hypothetical protein BBA_03774 [Beauveria bassiana ARSEF 2860]
19884427	BBA_01415	1415	XM_008596512.1	6.32117	6.6157	7.37716	29.7391	32.5327	34.6145	-2.25382	2.28233e-56	2.36175e-54	hypothetical protein BBA_01415 [Beauveria bassiana ARSEF 2860]
19888447	BBA_05435	5435	XM_008600532.1	51.3723	56.7687	67.9392	290.44	316.064	232.375	-2.25223	1.99535e-44	1.477e-42	amino acid permease [Beauveria bassiana ARSEF 2860]
19890289	BBA_07277	7277	XM_008602374.1	1.85425	1.26128	1.37999	8.20284	7.53711	5.59386	-2.24658	5.51686e-21	1.42721e-19	hypothetical protein BBA_07277 [Beauveria bassiana ARSEF 2860]
19890898	BBA_07886	7886	XM_008602983.1	7.91036	17.7593	12.4391	63.8755	58.813	57.8055	-2.24376	7.90123e-18	1.62858e-16	hsp20-like protein [Beauveria bassiana ARSEF 2860]
19883928	BBA_00916	916	XM_008596013.1	1.25881	0.480068	0.768633	3.66945	4.74755	3.44761	-2.24234	4.94584e-06	2.8615e-05	hypothetical protein BBA_00916 [Beauveria bassiana ARSEF 2860]
19884792	BBA_01780	1780	XM_008596877.1	5.77379	8.8368	10.0128	27.769	40.661	47.392	-2.23381	1.69735e-16	3.15253e-15	putative xylanase 1 [Beauveria bassiana ARSEF 2860]
19892077	BBA_09065	9065	XM_008604162.1	5.60867	3.88673	2.64631	21.2686	17.6864	17.7714	-2.22405	1.60199e-17	3.23709e-16	ribose-phosphate pyrophosphokinase, putative [Beauveria bassiana ARSEF 2860]
19887850	BBA_04838	4838	XM_008599935.1	12.1562	8.36972	8.06355	43.1241	48.0224	42.3034	-2.22274	4.08873e-32	1.84284e-30	1-aminocyclopropane-1-carboxylate synthase [Beauveria bassiana ARSEF 2860]
19883837	BBA_00825	825	XM_008595922.1	5.06295	4.04514	4.05148	26.0361	19.3851	15.7271	-2.2162	2.19023e-25	7.35469e-24	Major Facilitator Superfamily protein [Beauveria bassiana ARSEF 2860]
19886629	BBA_03617	3617	XM_008598714.1	3.44432	4.67003	4.01542	18.2322	21.3846	15.6158	-2.18697	3.01091e-33	1.42017e-31	major facilitator superfamily transporter [Beauveria bassiana ARSEF 2860]
19891488	BBA_08476	8476	XM_008603573.1	2.20937	1.87713	1.92033	13.6002	9.09677	4.64594	-2.18649	6.15971e-10	6.27165e-09	serine carboxypeptidase S28 [Beauveria bassiana ARSEF 2860]
19887396	BBA_04384	4384	XM_008599481.1	0.757121	1.0684	0.977704	1.8974	3.7596	7.09397	-2.18545	0.00094467	0.00336491	hypothetical protein BBA_04384 [Beauveria bassiana ARSEF 2860]
19883061	BBA_00049	49	XM_008595146.1	4.75449	4.43133	5.83683	37.4429	20.0198	10.5553	-2.17878	7.00006e-09	6.28765e-08	transporter-like protein [Beauveria bassiana ARSEF 2860]
19885657	BBA_02645	2645	XM_008597742.1	4.13703	3.5324	2.77139	23.1081	13.0754	11.0407	-2.17729	2.56007e-13	3.70352e-12	beta-1, 3-glucan binding protein [Beauveria bassiana ARSEF 2860]
19886973	BBA_03961	3961	XM_008599058.1	0.572322	1.45908	0.687083	4.19498	4.20667	3.80086	-2.1663	1.51553e-08	1.31134e-07	endothiapepsin precursor [Beauveria bassiana ARSEF 2860]
19891404	BBA_08392	8392	XM_008603489.1	5.58825	6.7027	6.67938	26.3089	25.4073	33.4198	-2.16603	5.85404e-33	2.7232e-31	salicylate hydroxylase [Beauveria bassiana ARSEF 2860]
19889506	BBA_06494	6494	XM_008601591.1	0.726861	1.23322	0.754719	4.18686	4.0917	3.76939	-2.14987	6.64724e-15	1.10147e-13	alpha-1,3-mannosyltransferase [Beauveria bassiana ARSEF 2860]
19890582	BBA_07570	7570	XM_008602667.1	0.37559	2.21877	2.44838	3.0418	4.8557	14.2635	-2.13574	0.00299952	0.00942905	nuclear pore protein [Beauveria bassiana ARSEF 2860]
19890757	BBA_07745	7745	XM_008602842.1	156.214	256.582	236.507	885.198	1040.2	895.958	-2.11943	2.29584e-27	8.49713e-26	Glycoside hydrolase, catalytic core [Beauveria bassiana ARSEF 2860]
19889767	BBA_06755	6755	XM_008601852.1	1.07459	1.71767	1.45217	4.40479	5.89035	8.11483	-2.11685	3.64488e-11	4.23399e-10	FAD binding domain protein [Beauveria bassiana ARSEF 2860]
19886829	BBA_03817	3817	XM_008598914.1	1.20587	1.46589	1.55007	3.82189	7.06811	7.38155	-2.11366	3.73568e-06	2.21024e-05	hypothetical protein BBA_03817 [Beauveria bassiana ARSEF 2860]
19883627	BBA_00615	615	XM_008595712.1	0.241673	0.126308	0.190639	0.766238	0.919198	0.705564	-2.09767	4.61472e-05	0.000222001	hypothetical protein BBA_00615 [Beauveria bassiana ARSEF 2860]
19886802	BBA_03790	3790	XM_008598887.1	0.820234	2.82085	2.7948	7.54727	8.94928	11.0031	-2.0952	1.55289e-06	9.72688e-06	hypothetical protein BBA_03790 [Beauveria bassiana ARSEF 2860]
19888384	BBA_05372	5372	XM_008600469.1	3.85479	3.27541	3.13548	7.18962	15.558	21.0632	-2.09346	9.83804e-08	7.42871e-07	DUF567 domain protein [Beauveria bassiana ARSEF 2860]
19886325	BBA_03313	3313	XM_008598410.1	0.491159	1.43138	0.987995	3.49146	4.10446	4.72765	-2.08207	1.05046e-05	5.73342e-05	hypothetical protein BBA_03313 [Beauveria bassiana ARSEF 2860]
19886424	BBA_03412	3412	XM_008598509.1	326.455	375.287	268.283	1105.27	1489.59	1495.11	-2.076	9.32669e-30	3.78328e-28	putative cell wall glycoprotein [Beauveria bassiana ARSEF 2860]
19885771	BBA_02759	2759	XM_008597856.1	151.183	196.094	218.654	697.965	831.695	845.65	-2.06942	1.6023e-32	7.31934e-31	hypothetical protein BBA_02759 [Beauveria bassiana ARSEF 2860]
19888867	BBA_05855	5855	XM_008600952.1	12.2924	13.2993	12.8896	57.2718	60.517	43.606	-2.06837	2.40262e-41	1.56186e-39	C6 zinc finger domain protein [Beauveria bassiana ARSEF 2860]
19888332	BBA_05320	5320	XM_008600417.1	2.03197	1.69903	2.22055	7.33963	7.37638	10.2407	-2.06809	1.48559e-18	3.2191e-17	plasma membrane zinc ion transporter, putative [Beauveria bassiana ARSEF 2860]
19888055	BBA_05043	5043	XM_008600140.1	0.508573	0.251048	0.305164	1.32932	1.96019	1.14819	-2.05925	7.02834e-07	4.67019e-06	taurine catabolism dioxygenase TauD [Beauveria bassiana ARSEF 2860]
19883811	BBA_00799	799	XM_008595896.1	2.91053	3.51681	11.8067	23.5526	13.3936	39.0043	-2.05842	0.0105277	0.0281766	phosphate transporter [Beauveria bassiana ARSEF 2860]
19885885	BBA_02873	2873	XM_008597970.1	23.0311	27.2489	41.6053	163.436	113.19	105.377	-2.05568	4.06282e-16	7.31812e-15	sarcosine oxidase [Beauveria bassiana ARSEF 2860]
19888190	BBA_05178	5178	XM_008600275.1	12.8504	14.4419	13.6265	60.5102	59.8128	49.1058	-2.04984	5.42968e-64	6.71493e-62	C6 finger domain protein [Beauveria bassiana ARSEF 2860]
19885440	BBA_02428	2428	XM_008597525.1	14.3632	19.9492	24.8857	75.2588	84.4042	84.3119	-2.04311	1.03962e-22	2.99512e-21	Cytochrome P450 CYP52G8 [Beauveria bassiana ARSEF 2860]
19887048	BBA_04036	4036	XM_008599133.1	5.8739	5.75421	6.53906	26.8631	25.7932	22.2024	-2.04284	1.0788e-42	7.44227e-41	NmrA-like family protein [Beauveria bassiana ARSEF 2860]
19891806	BBA_08794	8794	XM_008603891.1	48.2849	51.689	40.8378	190.053	178.753	210.018	-2.03936	2.51617e-47	2.1088e-45	hypothetical protein BBA_08794 [Beauveria bassiana ARSEF 2860]
19886633	BBA_03621	3621	XM_008598718.1	10.4184	11.9337	12.057	37.557	48.5617	55.3149	-2.03926	2.91486e-28	1.11126e-26	major facilitator superfamily transporter [Beauveria bassiana ARSEF 2860]
19890366	BBA_07354	7354	XM_008602451.1	1.12675	2.31979	1.4898	4.6932	7.47029	8.04994	-2.0338	3.54995e-08	2.87311e-07	fructose-bisphosphate aldolase, putative [Beauveria bassiana ARSEF 2860]
19890306	BBA_07294	7294	XM_008602391.1	5.36918	2.77132	1.66107	20.5268	11.8334	7.66146	-2.0297	0.00219571	0.00717438	protease S8 tripeptidyl peptidase I (cln2) [Beauveria bassiana ARSEF 2860]
19887068	BBA_04056	4056	XM_008599153.1	3.31521	6.51253	5.34414	18.9682	19.1032	23.8614	-2.0293	1.89169e-13	2.7722e-12	SpoVR like family protein [Beauveria bassiana ARSEF 2860]
19884983	BBA_01971	1971	XM_008597068.1	15.742	19.1693	22.0148	64.2705	77.7212	90.2987	-2.02877	4.28352e-25	1.4058e-23	LPS glycosyltransferase, putative [Beauveria bassiana ARSEF 2860]
19888303	BBA_05291	5291	XM_008600388.1	1.18397	1.06019	1.32602	7.98845	3.79095	2.78281	-2.02816	6.80271e-07	4.54156e-06	thiol-specific monooxygenase [Beauveria bassiana ARSEF 2860]
19883122	BBA_00110	110	XM_008595207.1	3.33024	3.21401	3.99155	8.68824	15.9851	18.269	-2.0271	5.80172e-10	5.93696e-09	hypothetical protein BBA_00110 [Beauveria bassiana ARSEF 2860]
19887956	BBA_04944	4944	XM_008600041.1	11.0809	9.49257	6.50709	46.9015	30.6422	32.7489	-2.02601	3.05845e-17	6.04596e-16	phytoene synthase/lycopene cyclase [Beauveria bassiana ARSEF 2860]
19887968	BBA_04956	4956	XM_008600053.1	16.4497	21.1358	24.1349	62.7742	87.9629	98.9159	-2.01611	5.88916e-19	1.33308e-17	glycosyl hydrolase 53 domain-containing protein [Beauveria bassiana ARSEF 2860]
19886582	BBA_03570	3570	XM_008598667.1	1.67556	2.51362	4.85814	13.1048	10.2846	13.128	-2.01302	1.96307e-07	1.40689e-06	hypothetical protein BBA_03570 [Beauveria bassiana ARSEF 2860]
19886819	BBA_03807	3807	XM_008598904.1	1.18711	0.966404	1.27037	3.36697	5.85627	4.54557	-2.0077	2.77688e-12	3.66195e-11	FAD binding domain-containing protein [Beauveria bassiana ARSEF 2860]
19886839	BBA_03827	3827	XM_008598924.1	7.65618	5.59146	6.77727	12.8078	27.5966	40.0073	-2.00561	3.38501e-08	2.75722e-07	Riboflavin synthase-like beta-barrel [Beauveria bassiana ARSEF 2860]
19883812	BBA_00800	800	XM_008595897.1	4.61932	7.23071	7.0948	28.445	24.4336	23.1062	-2.00391	1.14872e-21	3.13149e-20	hypothetical protein BBA_00800 [Beauveria bassiana ARSEF 2860]
19890755	BBA_07743	7743	XM_008602840.1	2.14674	1.97539	1.35898	7.73811	8.08492	6.15702	-2.00365	3.58997e-17	7.04176e-16	serine peptidase, putative [Beauveria bassiana ARSEF 2860]
19887922	BBA_04910	4910	XM_008600007.1	0.784695	0.103387	1.14532	2.31604	1.9006	3.92031	-2.00059	0.0184619	0.0454092	hypothetical protein BBA_04910 [Beauveria bassiana ARSEF 2860]
19885441	BBA_02429	2429	XM_008597526.1	68.4054	88.9501	104.651	339.039	365.158	340.337	-1.99519	2.62599e-31	1.15784e-29	alpha glucoside transporter [Beauveria bassiana ARSEF 2860]
19884420	BBA_01408	1408	XM_008596505.1	11.8456	15.2697	15.4537	52.0675	60.5275	56.2157	-1.98753	3.02641e-38	1.74379e-36	thiol-specific monooxygenase [Beauveria bassiana ARSEF 2860]
19889360	BBA_06348	6348	XM_008601445.1	2.91695	2.63683	3.23033	12.5143	12.437	9.69538	-1.97975	2.27434e-24	7.20751e-23	fatty acid hydroxylase superfamily protein [Beauveria bassiana ARSEF 2860]
19884418	BBA_01406	1406	XM_008596503.1	13.0824	15.7433	13.9261	50.1849	59.5552	58.354	-1.97521	7.68888e-46	6.09163e-44	amidase-like protein [Beauveria bassiana ARSEF 2860]
19891399	BBA_08387	8387	XM_008603484.1	11.3346	7.90728	11.1273	40.998	34.6001	43.2382	-1.9683	1.25185e-24	4.0174e-23	aromatic amino acid aminotransferase [Beauveria bassiana ARSEF 2860]
19890517	BBA_07505	7505	XM_008602602.1	5.02257	1.91613	5.33293	28.1622	13.4796	5.70188	-1.94784	0.0137997	0.0355907	peptidase A4 family protein [Beauveria bassiana ARSEF 2860]
19891640	BBA_08628	8628	XM_008603725.1	2.04835	2.06457	1.61434	7.7638	6.81741	7.50554	-1.94726	2.74512e-26	9.60329e-25	Hsp70 family chaperone [Beauveria bassiana ARSEF 2860]
19888179	BBA_05167	5167	XM_008600264.1	2.66475	1.54291	1.77952	10.4616	8.0801	4.51251	-1.94508	4.87783e-08	3.88274e-07	peptidase family M48 [Beauveria bassiana ARSEF 2860]
19886438	BBA_03426	3426	XM_008598523.1	5.46198	4.26335	5.63969	14.5526	20.1688	24.4064	-1.94419	3.34974e-16	6.10965e-15	BCS1 protein precursor [Beauveria bassiana ARSEF 2860]
19891735	BBA_08723	8723	XM_008603820.1	235.868	464.436	404.464	933.352	1447.68	1859.28	-1.94043	1.24496e-10	1.3783e-09	Epl1 protein [Beauveria bassiana ARSEF 2860]
19884903	BBA_01891	1891	XM_008596988.1	6.67911	5.54393	4.51281	24.2467	26.6981	12.9753	-1.93333	4.58486e-10	4.76384e-09	hypothetical protein BBA_01891 [Beauveria bassiana ARSEF 2860]
19884566	BBA_01554	1554	XM_008596651.1	8.08703	9.29568	7.59517	30.1885	35.1354	30.0471	-1.9329	1.81661e-39	1.10313e-37	oxidoreductase-like protein [Beauveria bassiana ARSEF 2860]
19887999	BBA_04987	4987	XM_008600084.1	8.69719	10.0144	24.5244	32.7258	55.2525	76.572	-1.92823	0.00337315	0.0104781	hypothetical protein BBA_04987 [Beauveria bassiana ARSEF 2860]
19886130	BBA_03118	3118	XM_008598215.1	4.07346	3.54443	3.36795	4.39404	12.8945	24.2835	-1.91997	0.00676931	0.0193591	von Willebrand factor type A domain-containing protein [Beauveria bassiana ARSEF 2860]
19888448	BBA_05436	5436	XM_008600533.1	1666.57	1870.92	1363.19	4400.86	7102.86	6962.4	-1.91383	1.16087e-18	2.55366e-17	hypothetical protein BBA_05436 [Beauveria bassiana ARSEF 2860]
19888779	BBA_05767	5767	XM_008600864.1	1.17171	1.01768	1.35573	4.85405	5.39413	3.0742	-1.90994	2.6397e-11	3.10908e-10	tetracycline efflux protein (otrb) [Beauveria bassiana ARSEF 2860]
19885835	BBA_02823	2823	XM_008597920.1	0.549149	0.517867	1.22265	2.11477	3.98054	2.49995	-1.9084	1.63919e-05	8.59074e-05	Cytochrome P450 CYP504E1 [Beauveria bassiana ARSEF 2860]
19890293	BBA_07281	7281	XM_008602378.1	0.131269	0.241017	0.441662	2.05744	0.612223	0.383126	-1.90712	0.00967845	0.0263064	urea active transporter [Beauveria bassiana ARSEF 2860]
19889163	BBA_06151	6151	XM_008601248.1	0.352436	0.469083	0.263711	1.86288	1.5294	0.661437	-1.90124	0.000153942	0.000658983	ferric reductase like transmembrane component [Beauveria bassiana ARSEF 2860]
19889493	BBA_06481	6481	XM_008601578.1	128.702	108.353	104.746	379.336	466.869	429.985	-1.90062	2.01429e-41	1.31786e-39	hypothetical protein BBA_06481 [Beauveria bassiana ARSEF 2860]
19893191	BBA_10179	10179	XM_008605276.1	10.6541	8.81659	8.29365	56.3046	30.6824	16.6059	-1.89962	0.000241307	0.000989926	Alkaline phosphatase-like protein [Beauveria bassiana ARSEF 2860]
19883271	BBA_00259	259	XM_008595356.1	20.0435	17.588	16.4847	68.804	69.5954	63.0702	-1.89643	4.17289e-39	2.47469e-37	hypothetical protein BBA_00259 [Beauveria bassiana ARSEF 2860]
19884836	BBA_01824	1824	XM_008596921.1	0.408036	0.605994	0.184072	1.86058	1.4752	1.12366	-1.89611	0.000683433	0.00251476	siderophore esterase IroE [Beauveria bassiana ARSEF 2860]
19886475	BBA_03463	3463	XM_008598560.1	21.7383	28.3897	28.3365	133.356	84.1365	74.4241	-1.89545	1.91357e-16	3.54115e-15	acid phosphatase [Beauveria bassiana ARSEF 2860]
19886165	BBA_03153	3153	XM_008598250.1	7.08496	13.077	16.3817	35.4713	53.6331	46.7307	-1.89416	3.22768e-10	3.43102e-09	methyltransferase domain-containing protein [Beauveria bassiana ARSEF 2860]
19888268	BBA_05256	5256	XM_008600353.1	0.51944	0.239011	0.228703	1.07711	1.82272	0.765987	-1.89279	0.0033769	0.0104854	nucleoside-diphosphate-sugar epimerase, putative [Beauveria bassiana ARSEF 2860]
19883331	BBA_00319	319	XM_008595416.1	2.26775	2.17027	2.3241	7.30059	7.31371	10.3118	-1.88211	3.49369e-15	5.91478e-14	Peptidase S8 [Beauveria bassiana ARSEF 2860]
19883208	BBA_00196	196	XM_008595293.1	1.85835	2.53376	1.32422	8.56606	5.4332	7.06039	-1.88132	1.18797e-07	8.87128e-07	tat pathway signal sequence [Beauveria bassiana ARSEF 2860]
19886607	BBA_03595	3595	XM_008598692.1	14.7888	16.2642	15.1652	50.2579	52.8444	67.0597	-1.88037	3.56905e-30	1.47729e-28	AT DNA binding protein [Beauveria bassiana ARSEF 2860]
19893105	BBA_10093	10093	XM_008605190.1	6.64111	7.23976	6.51146	24.3988	27.2429	23.402	-1.8797	1.66009e-44	1.23787e-42	endo-N-acetyl-beta-D-glucosaminidase precursor [Beauveria bassiana ARSEF 2860]
19890262	BBA_07250	7250	XM_008602347.1	64.1072	59.0851	47.1572	197.463	216.994	212.281	-1.87936	1.04901e-35	5.45541e-34	MAPEG family protein [Beauveria bassiana ARSEF 2860]
19891699	BBA_08687	8687	XM_008603784.1	1.14976	0.683469	0.996023	1.63163	4.80314	3.95385	-1.87651	0.0009395	0.00334885	phosphotransferase enzyme family protein [Beauveria bassiana ARSEF 2860]
19883744	BBA_00732	732	XM_008595829.1	1.75335	1.44758	1.7695	7.01223	5.5492	5.64968	-1.87338	8.61292e-18	1.76809e-16	apoptosis-inducing factor, putative [Beauveria bassiana ARSEF 2860]
19884843	BBA_01831	1831	XM_008596928.1	0.379602	0.639184	0.172206	1.60424	1.38469	1.37399	-1.87313	0.00283452	0.00896595	hypothetical protein BBA_01831 [Beauveria bassiana ARSEF 2860]
19885436	BBA_02424	2424	XM_008597521.1	13.2027	14.9206	14.0192	49.6232	52.7685	51.8863	-1.87219	2.08126e-68	2.77711e-66	DASH family cryptochrome [Beauveria bassiana ARSEF 2860]
19883955	BBA_00943	943	XM_008596040.1	63.3423	73.7237	49.305	223.925	229.715	227.703	-1.8702	2.28198e-30	9.56262e-29	hypothetical protein BBA_00943 [Beauveria bassiana ARSEF 2860]
19888888	BBA_05876	5876	XM_008600973.1	32.8404	31.9257	31.5576	135.616	109.72	106.701	-1.86977	1.6614e-50	1.51786e-48	major facilitator superfamily transporter [Beauveria bassiana ARSEF 2860]
19885732	BBA_02720	2720	XM_008597817.1	39.3432	43.1391	34.6324	120.483	143.34	163.959	-1.86895	1.40801e-28	5.42913e-27	glycoside hydrolase family 16 protein [Beauveria bassiana ARSEF 2860]
19888659	BBA_05647	5647	XM_008600744.1	28.161	31.5061	28.2314	89.9426	109.528	120.428	-1.86371	9.01134e-33	4.13502e-31	NAD/FAD-binding protein [Beauveria bassiana ARSEF 2860]
19889133	BBA_06121	6121	XM_008601218.1	21.3226	38.8497	47.9952	116.675	131.802	144.984	-1.86295	8.04527e-12	9.97396e-11	C2H2 finger domain-containing protein [Beauveria bassiana ARSEF 2860]
19884795	BBA_01783	1783	XM_008596880.1	0.696816	1.0013	1.58617	4.25903	3.62949	4.03975	-1.86073	5.83066e-08	4.58363e-07	secretory lipase [Beauveria bassiana ARSEF 2860]
19890991	BBA_07979	7979	XM_008603076.1	0.608845	0.711858	0.488144	2.71365	2.52191	1.33	-1.85985	3.12414e-06	1.86254e-05	hypothetical protein BBA_07979 [Beauveria bassiana ARSEF 2860]
19886417	BBA_03405	3405	XM_008598502.1	0.916621	0.589452	1.00892	2.81797	3.25154	3.05235	-1.85877	8.7358e-12	1.07642e-10	Zn(II)2Cys6 transcription factor [Beauveria bassiana ARSEF 2860]
19892090	BBA_09078	9078	XM_008604175.1	0.128296	0.272846	0.226966	0.319643	0.681069	1.27643	-1.85814	0.00381102	0.0116584	beta-hexosaminidase [Beauveria bassiana ARSEF 2860]
19892038	BBA_09026	9026	XM_008604123.1	0.773649	0.697188	0.817151	3.13854	4.57084	0.513903	-1.84564	0.0118447	0.031183	isochorismatase family protein [Beauveria bassiana ARSEF 2860]
19892637	BBA_09625	9625	XM_008604722.1	2.11948	2.16122	1.84127	6.62939	8.422	6.86794	-1.84014	8.14413e-21	2.09088e-19	dsp1-1-like protein [Beauveria bassiana ARSEF 2860]
19888882	BBA_05870	5870	XM_008600967.1	6.57311	9.36342	9.12893	20.604	30.6748	38.4611	-1.84005	3.44497e-12	4.49041e-11	hypothetical protein BBA_05870 [Beauveria bassiana ARSEF 2860]
19888263	BBA_05251	5251	XM_008600348.1	107.426	139.767	141.46	444.935	476.392	469.162	-1.83904	3.14864e-37	1.72597e-35	hypothetical protein BBA_05251 [Beauveria bassiana ARSEF 2860]
19887101	BBA_04089	4089	XM_008599186.1	0.408307	0.183918	0.529421	1.69226	1.88646	0.430054	-1.83755	0.00825926	0.0229283	zinc-binding dehydrogenase [Beauveria bassiana ARSEF 2860]
19883077	BBA_00065	65	XM_008595162.1	0.175957	0.350276	1.20949	1.53601	1.62062	3.03834	-1.83556	0.00723034	0.0204585	major facilitator superfamily transporter [Beauveria bassiana ARSEF 2860]
19886284	BBA_03272	3272	XM_008598369.1	1.84856	1.24181	1.32147	6.62326	5.34867	3.74551	-1.83291	1.40788e-10	1.54852e-09	Hsp70 family chaperone [Beauveria bassiana ARSEF 2860]
19891996	BBA_08984	8984	XM_008604081.1	5.73565	6.22973	7.86334	18.2596	25.7102	26.6643	-1.83277	2.76781e-18	5.89671e-17	ankyrin repeat-containing protein [Beauveria bassiana ARSEF 2860]
19887680	BBA_04668	4668	XM_008599765.1	33.1183	53.9067	54.6221	105.912	161.842	235.991	-1.8304	4.66328e-09	4.30695e-08	phenylacrylic acid decarboxylase, putative [Beauveria bassiana ARSEF 2860]
19887938	BBA_04926	4926	XM_008600023.1	4.28401	5.36242	4.03163	12.4721	20.0407	16.1267	-1.83026	4.97475e-16	8.8879e-15	steroid monooxygenase [Beauveria bassiana ARSEF 2860]
19888701	BBA_05689	5689	XM_008600786.1	0.122333	0.188562	0.179117	0.459534	0.487171	0.791579	-1.82677	0.0064426	0.0185398	extracellular dioxygenase [Beauveria bassiana ARSEF 2860]
19892424	BBA_09412	9412	XM_008604509.1	13.5696	12.8136	11.283	47.5859	45.8035	40.0686	-1.82505	4.8483e-50	4.35103e-48	trascription factor [Beauveria bassiana ARSEF 2860]
19893267	BBA_10255	10255	XM_008605352.1	3.20434	3.6844	3.26171	9.85923	11.8351	14.1484	-1.82013	1.03258e-18	2.28042e-17	Methyltransferase type 11 [Beauveria bassiana ARSEF 2860]
19891214	BBA_08202	8202	XM_008603299.1	3.20006	2.53997	5.47957	9.44006	17.8732	12.2425	-1.81787	1.61376e-05	8.47496e-05	hypothetical protein BBA_08202 [Beauveria bassiana ARSEF 2860]
19885069	BBA_02057	2057	XM_008597154.1	54.6976	161.526	104.775	282.9	511.753	335.689	-1.81612	0.000462092	0.00177975	heat shock protein 30 [Beauveria bassiana ARSEF 2860]
19886416	BBA_03404	3404	XM_008598501.1	0.767476	0.851976	0.703124	3.25379	2.61558	2.30892	-1.81607	5.74183e-11	6.5572e-10	MFS multidrug transporter [Beauveria bassiana ARSEF 2860]
19889600	BBA_06588	6588	XM_008601685.1	0.781274	0.428417	0.9441	4.49779	2.13213	0.951446	-1.81558	0.00170234	0.00573157	hypothetical protein BBA_06588 [Beauveria bassiana ARSEF 2860]
19886452	BBA_03440	3440	XM_008598537.1	303.655	343.246	342.457	1055.25	1091.24	1324.29	-1.8107	3.17156e-35	1.61622e-33	hypothetical protein BBA_03440 [Beauveria bassiana ARSEF 2860]
19891069	BBA_08057	8057	XM_008603154.1	9.11389	6.59947	7.22276	27.3154	25.4519	27.3591	-1.80466	1.29231e-27	4.81813e-26	6-hydroxy-D-nicotine oxidase [Beauveria bassiana ARSEF 2860]
19892163	BBA_09151	9151	XM_008604248.1	35.8096	31.2155	30.4125	123.86	113.675	102.717	-1.80406	1.11745e-52	1.05907e-50	acetyl-CoA carboxylase [Beauveria bassiana ARSEF 2860]
19886517	BBA_03505	3505	XM_008598602.1	7.99042	7.61559	8.2788	31.5263	26.2113	25.5818	-1.80256	3.87881e-37	2.11479e-35	Beta-lactamase-type transpeptidase [Beauveria bassiana ARSEF 2860]
19885008	BBA_01996	1996	XM_008597093.1	0.390447	1.16353	0.867454	4.22639	2.18684	2.03019	-1.80197	0.000606596	0.00225947	GPI anchored protein, putative [Beauveria bassiana ARSEF 2860]
19884037	BBA_01025	1025	XM_008596122.1	13.1004	13.4341	14.6795	54.1132	50.2498	39.2543	-1.80102	3.77805e-36	1.98514e-34	ABC transporter [Beauveria bassiana ARSEF 2860]
19887076	BBA_04064	4064	XM_008599161.1	2.77187	2.29976	3.03563	13.6234	9.39706	5.2255	-1.80076	7.9853e-08	6.13942e-07	allantoate permease [Beauveria bassiana ARSEF 2860]
19890745	BBA_07733	7733	XM_008602830.1	3.06284	5.65441	5.76736	18.9175	15.3295	15.9638	-1.79348	8.98663e-12	1.10599e-10	Mating-type protein MAT1-1-1 [Beauveria bassiana ARSEF 2860]
19889876	BBA_06864	6864	XM_008601961.1	17.1993	14.9461	22.33	91.163	43.9248	53.3694	-1.79056	1.56526e-10	1.71418e-09	histidine acid phosphatase [Beauveria bassiana ARSEF 2860]
19889219	BBA_06207	6207	XM_008601304.1	72.922	215.984	111.795	347.139	424.111	612.245	-1.78772	0.00147803	0.00505692	hypothetical protein BBA_06207 [Beauveria bassiana ARSEF 2860]
19883871	BBA_00859	859	XM_008595956.1	27.3082	28.7019	31.6022	98.1479	104.967	98.3737	-1.7829	3.67536e-59	4.14132e-57	Putative Zn(II)2Cys6 transcription factor [Beauveria bassiana ARSEF 2860]
19890200	BBA_07188	7188	XM_008602285.1	6.07766	5.23924	4.18119	17.8062	19.3161	16.1869	-1.78229	7.90572e-20	1.89085e-18	Frag1/DRAM/Sfk1 family protein [Beauveria bassiana ARSEF 2860]
19890182	BBA_07170	7170	XM_008602267.1	0.426191	0.527585	0.488852	2.77867	0.936444	1.22242	-1.77509	0.00430919	0.0129826	Acyl-CoA N-acyltransferase [Beauveria bassiana ARSEF 2860]
19884059	BBA_01047	1047	XM_008596144.1	4.43056	3.00683	2.8583	11.9442	10.1114	13.0282	-1.76876	3.55074e-12	4.60461e-11	cystinosin, putative [Beauveria bassiana ARSEF 2860]
19886219	BBA_03207	3207	XM_008598304.1	17.5303	17.0596	13.6262	67.5524	46.4652	50.2241	-1.76823	1.13665e-21	3.10696e-20	amidase-like protein [Beauveria bassiana ARSEF 2860]
19884395	BBA_01383	1383	XM_008596480.1	0.679931	0.542223	0.313693	1.1001	1.44556	2.68459	-1.76784	0.000552565	0.00208243	hypothetical protein BBA_01383 [Beauveria bassiana ARSEF 2860]
19887791	BBA_04779	4779	XM_008599876.1	0.140274	0.453222	0.363215	1.43727	0.860271	0.95857	-1.767	0.00162175	0.00548937	putative secreted protein [Beauveria bassiana ARSEF 2860]
19886460	BBA_03448	3448	XM_008598545.1	9.20292	7.14736	8.54972	33.8956	22.3199	28.486	-1.76624	4.29355e-18	8.97751e-17	PLC-like phosphodiesterase [Beauveria bassiana ARSEF 2860]
19883338	BBA_00326	326	XM_008595423.1	0.088361	0.110342	0.223862	0.514551	0.627604	0.290293	-1.76124	0.0048811	0.0144989	hypothetical protein BBA_00326 [Beauveria bassiana ARSEF 2860]
19887253	BBA_04241	4241	XM_008599338.1	29.3835	25.7234	39.6684	197.869	62.7969	60.2627	-1.75967	0.00940589	0.0256412	phosphoesterase-like protein [Beauveria bassiana ARSEF 2860]
19892305	BBA_09293	9293	XM_008604390.1	0.404462	0.731211	0.700769	1.87852	1.96731	2.3082	-1.74462	2.98434e-08	2.46496e-07	subtilase-like protein [Beauveria bassiana ARSEF 2860]
19891492	BBA_08480	8480	XM_008603577.1	642.158	1010.83	742.781	2029.52	3019.55	2949.01	-1.73917	6.91633e-15	1.14232e-13	hypothetical protein BBA_08480 [Beauveria bassiana ARSEF 2860]
19892130	BBA_09118	9118	XM_008604215.1	74.2385	111.468	138.591	255.366	352.764	472.75	-1.73682	9.59443e-10	9.52959e-09	flavonol synthase/flavanone 3-hydroxylase [Beauveria bassiana ARSEF 2860]
19886865	BBA_03853	3853	XM_008598950.1	2.56922	3.68108	2.76999	12.9164	8.73482	8.35009	-1.73378	3.23648e-09	3.04463e-08	hypothetical protein BBA_03853 [Beauveria bassiana ARSEF 2860]
19889621	BBA_06609	6609	XM_008601706.1	0.131565	0.407074	0.243299	1.06348	1.01095	0.521684	-1.73123	0.00254893	0.0081516	myosin-cross-reactive antigen [Beauveria bassiana ARSEF 2860]
19883859	BBA_00847	847	XM_008595944.1	0.291395	0.516682	0.516728	1.06412	0.573997	2.75682	-1.73006	0.00426287	0.0128622	alkaline phosphatase [Beauveria bassiana ARSEF 2860]
19890672	BBA_07660	7660	XM_008602757.1	19.3121	26.1413	31.1191	85.5828	93.9263	72.8527	-1.7206	1.38974e-18	3.02433e-17	ABC transporter [Beauveria bassiana ARSEF 2860]
19892778	BBA_09766	9766	XM_008604863.1	128.491	157.281	128.409	376.273	458.39	526.83	-1.71686	2.12705e-22	6.00847e-21	hypothetical protein BBA_09766 [Beauveria bassiana ARSEF 2860]
19885111	BBA_02099	2099	XM_008597196.1	9.32767	12.4801	28.0105	79.5069	35.1722	48.703	-1.7135	0.00865546	0.0238665	helix-loop-helix DNA-binding domain-containing protein [Beauveria bassiana ARSEF 2860]
19886806	BBA_03794	3794	XM_008598891.1	0.06754	0.210256	0.188841	0.507104	0.570698	0.449977	-1.71106	0.00150822	0.00514285	hypothetical protein BBA_03794 [Beauveria bassiana ARSEF 2860]
19887772	BBA_04760	4760	XM_008599857.1	1.83651	1.68984	2.01814	9.42246	5.43188	3.29511	-1.7108	2.28293e-06	1.39046e-05	Putative Zn(II)2Cys6 transcription factor [Beauveria bassiana ARSEF 2860]
19888304	BBA_05292	5292	XM_008600389.1	6.53008	4.93416	6.00493	26.0511	17.6851	13.0096	-1.6997	8.98279e-11	1.00657e-09	major facilitator superfamily transporter [Beauveria bassiana ARSEF 2860]
19889282	BBA_06270	6270	XM_008601367.1	7.51442	6.79341	6.47699	19.3777	23.1166	24.9612	-1.6984	2.93618e-21	7.81518e-20	chitosanase precursor [Beauveria bassiana ARSEF 2860]
19892917	BBA_09905	9905	XM_008605002.1	0.463729	0.723186	0.887426	1.42843	2.33275	2.96071	-1.69621	0.00297973	0.00937266	hypothetical protein BBA_09905 [Beauveria bassiana ARSEF 2860]
19885802	BBA_02790	2790	XM_008597887.1	11.4395	12.2149	13.5685	50.1208	33.6971	36.5528	-1.69322	2.38431e-20	5.91181e-19	hypothetical protein BBA_02790 [Beauveria bassiana ARSEF 2860]
19886364	BBA_03352	3352	XM_008598449.1	3.31228	5.2971	6.20113	11.6557	18.3941	17.8145	-1.69233	5.27837e-09	4.83104e-08	amino acid transporter [Beauveria bassiana ARSEF 2860]
19889954	BBA_06942	6942	XM_008602039.1	0.774905	0.778544	0.530942	1.39745	2.08908	3.24377	-1.69105	5.73694e-05	0.00027022	MFS multidrug transporter, putative [Beauveria bassiana ARSEF 2860]
19883708	BBA_00696	696	XM_008595793.1	4.3358	3.68753	4.75639	17.1708	11.6673	12.3723	-1.68915	1.36267e-14	2.18998e-13	hypothetical protein BBA_00696 [Beauveria bassiana ARSEF 2860]
19888473	BBA_05461	5461	XM_008600558.1	14.2227	10.8359	12.1307	52.4025	40.3813	26.8943	-1.6862	1.83527e-12	2.47493e-11	YdiU domain protein [Beauveria bassiana ARSEF 2860]
19891756	BBA_08744	8744	XM_008603841.1	82.7887	92.5998	98.5691	328.094	326.476	226.332	-1.68503	6.28134e-24	1.93028e-22	aspartokinase-like protein [Beauveria bassiana ARSEF 2860]
19891986	BBA_08974	8974	XM_008604071.1	199.438	161.096	128.279	377.717	403.885	789.672	-1.68458	3.4471e-08	2.79888e-07	antifungal protein [Beauveria bassiana ARSEF 2860]
19888641	BBA_05629	5629	XM_008600726.1	3.44161	3.87145	5.94585	8.47688	11.7718	22.1927	-1.67851	1.1407e-05	6.18601e-05	carbohydrate esterase family 9 [Beauveria bassiana ARSEF 2860]
19885996	BBA_02984	2984	XM_008598081.1	19.1232	27.2345	22.8744	56.1993	81.599	83.2976	-1.67516	3.55636e-15	6.00084e-14	squalene epoxidase [Beauveria bassiana ARSEF 2860]
19892268	BBA_09256	9256	XM_008604353.1	0.982485	1.19161	0.74075	4.71971	2.52583	2.03706	-1.67111	0.000111022	0.000489723	prephenate dehydratase [Beauveria bassiana ARSEF 2860]
19891590	BBA_08578	8578	XM_008603675.1	8.06697	7.68377	5.85946	20.6279	22.5356	25.3901	-1.66552	3.29481e-17	6.47531e-16	Acyl-CoA N-acyltransferase [Beauveria bassiana ARSEF 2860]
19892310	BBA_09298	9298	XM_008604395.1	2.82542	2.23725	2.29374	8.68793	8.69332	5.91535	-1.66304	2.73999e-14	4.36204e-13	Zn(II)2Cys6 transcription factor [Beauveria bassiana ARSEF 2860]
19890007	BBA_06995	6995	XM_008602092.1	1.01688	0.983588	0.936025	3.26891	2.60542	3.42228	-1.66261	3.68825e-10	3.89204e-09	aerobactin siderophore biosynthesis protein iucB [Beauveria bassiana ARSEF 2860]
19884794	BBA_01782	1782	XM_008596879.1	0.46115	0.682281	0.542422	2.09806	1.55199	1.68535	-1.66212	1.46771e-06	9.23329e-06	MFS multidrug transporter [Beauveria bassiana ARSEF 2860]
19891674	BBA_08662	8662	XM_008603759.1	26.4514	30.4652	18.8847	73.1947	86.4293	79.741	-1.65892	7.77628e-18	1.6061e-16	Cytochrome P450 CYP561D2P [Beauveria bassiana ARSEF 2860]
19893175	BBA_10163	10163	XM_008605260.1	24.9062	27.0992	23.501	64.987	87.4506	85.9025	-1.65835	1.64217e-23	4.98601e-22	hypothetical protein BBA_10163 [Beauveria bassiana ARSEF 2860]
19886910	BBA_03898	3898	XM_008598995.1	1405.48	2925.33	2322.84	4902.45	7563.97	8473.71	-1.65405	1.19021e-08	1.04051e-07	small secreted protein [Beauveria bassiana ARSEF 2860]
19888360	BBA_05348	5348	XM_008600445.1	106.793	118.847	116.366	279.177	381.381	415.405	-1.65353	3.63407e-20	8.83766e-19	beta-1,3-glucan-binding protein [Beauveria bassiana ARSEF 2860]
19891758	BBA_08746	8746	XM_008603843.1	548.766	433.653	396.855	1552.94	1602.75	1168.5	-1.64852	3.71678e-21	9.7901e-20	glutathione-S-transferase theta, GST [Beauveria bassiana ARSEF 2860]
19883640	BBA_00628	628	XM_008595725.1	1.66493	2.05322	2.17639	5.05888	5.754	7.6099	-1.64404	4.18019e-10	4.37475e-09	salicylate hydroxylase [Beauveria bassiana ARSEF 2860]
19887665	BBA_04653	4653	XM_008599750.1	0.689291	0.622257	0.667035	0.916081	3.90879	1.35869	-1.64397	0.00875164	0.0240842	TIM-barrel enzyme family protein [Beauveria bassiana ARSEF 2860]
19885570	BBA_02558	2558	XM_008597655.1	17.5885	18.4472	17.0796	58.0234	56.2926	51.5263	-1.64261	6.31625e-54	6.21874e-52	ferulic acid esterase (FaeA) [Beauveria bassiana ARSEF 2860]
19890661	BBA_07649	7649	XM_008602746.1	8.52436	12.1177	17.0198	44.9018	42.5018	29.8682	-1.63868	8.33088e-10	8.32349e-09	major facilitator superfamily transporter [Beauveria bassiana ARSEF 2860]
19886647	BBA_03635	3635	XM_008598732.1	36.6241	39.3386	34.4774	104.04	119.912	119.339	-1.63617	5.71681e-34	2.78722e-32	IDI-2 precursor [Beauveria bassiana ARSEF 2860]
19891375	BBA_08363	8363	XM_008603460.1	78.777	88.2998	93.2805	251.063	262.309	295.159	-1.63481	1.2011e-33	5.74547e-32	GNS1/SUR4 family protein [Beauveria bassiana ARSEF 2860]
19885068	BBA_02056	2056	XM_008597153.1	15.7417	12.2575	15.0915	27.7238	52.7908	52.8324	-1.62974	7.72581e-10	7.76486e-09	YT521-B-like splicing factor [Beauveria bassiana ARSEF 2860]
19883022	BBA_00010	10	XM_008595107.1	5.63486	7.32791	10.7851	21.4613	28.5002	23.3881	-1.62699	1.72163e-09	1.65803e-08	hypothetical protein BBA_00010 [Beauveria bassiana ARSEF 2860]
19890414	BBA_07402	7402	XM_008602499.1	10.6432	9.72134	6.90652	39.7313	24.3617	20.0908	-1.62617	1.07993e-08	9.4901e-08	kelch repeat protein [Beauveria bassiana ARSEF 2860]
19890955	BBA_07943	7943	XM_008603040.1	3.86743	4.01431	6.61755	17.6502	7.81106	19.1329	-1.62088	1.29799e-05	6.94248e-05	glycerophosphoryl diester phosphodiesterase [Beauveria bassiana ARSEF 2860]
19889358	BBA_06346	6346	XM_008601443.1	102.048	69.3083	60.8414	246.263	244.388	223.201	-1.62027	7.75449e-16	1.36288e-14	oxaloacetate acetylhydrolase [Beauveria bassiana ARSEF 2860]
19890318	BBA_07306	7306	XM_008602403.1	6.28302	7.17985	24.1852	29.797	43.9878	41.9247	-1.61986	0.0201539	0.0489651	hypothetical protein BBA_07306 [Beauveria bassiana ARSEF 2860]
19884679	BBA_01667	1667	XM_008596764.1	0.453187	0.895522	1.80548	1.97404	4.42686	3.28789	-1.61905	0.00205602	0.00676074	forkhead domain-containing protein [Beauveria bassiana ARSEF 2860]
19886042	BBA_03030	3030	XM_008598127.1	42.4397	45.1113	38.6502	128.503	134.759	124.186	-1.61827	4.01067e-54	3.98747e-52	MFS multidrug transporter [Beauveria bassiana ARSEF 2860]
19885773	BBA_02761	2761	XM_008597858.1	2.3268	2.14207	1.11662	8.04859	7.38434	1.69414	-1.61652	0.00267136	0.00851092	Major facilitator superfamily, general substrate transporter [Beauveria bassiana ARSEF 2860]
19885914	BBA_02902	2902	XM_008597999.1	1.48941	1.32756	1.43707	4.2609	4.43973	4.32718	-1.61469	2.8969e-20	7.09601e-19	hypothetical protein BBA_02902 [Beauveria bassiana ARSEF 2860]
19892681	BBA_09669	9669	XM_008604766.1	0.985024	0.669829	0.692969	1.51803	3.19597	2.42356	-1.60411	0.00289289	0.00912213	hypothetical protein BBA_09669 [Beauveria bassiana ARSEF 2860]
19885079	BBA_02067	2067	XM_008597164.1	0.416508	0.789338	0.945736	1.70342	2.64677	2.17076	-1.59968	5.25812e-05	0.000249287	proline-specific permease, putative [Beauveria bassiana ARSEF 2860]
19885420	BBA_02408	2408	XM_008597505.1	3.05845	2.49973	2.64446	9.46195	8.47592	6.89245	-1.59794	1.03179e-18	2.28042e-17	Ankyrin repeat protein [Beauveria bassiana ARSEF 2860]
19888302	BBA_05290	5290	XM_008600387.1	2.05911	2.53649	2.15122	10.6773	5.44792	4.29318	-1.59759	2.49728e-06	1.51374e-05	fungal specific transcription factor [Beauveria bassiana ARSEF 2860]
19885801	BBA_02789	2789	XM_008597886.1	3.39311	3.40003	4.82901	13.8507	12.7955	8.46329	-1.59498	7.21678e-11	8.17714e-10	hypothetical protein BBA_02789 [Beauveria bassiana ARSEF 2860]
19891148	BBA_08136	8136	XM_008603233.1	1.7748	2.27115	3.17756	9.62945	6.2557	5.82038	-1.58729	1.89177e-07	1.36157e-06	Cytochrome P450 CYP52T1 [Beauveria bassiana ARSEF 2860]
19885460	BBA_02448	2448	XM_008597545.1	1.88524	2.85193	2.57241	3.40937	6.12091	12.3125	-1.5793	0.000383846	0.00150119	SPFH domain/Band 7 family protein [Beauveria bassiana ARSEF 2860]
19885577	BBA_02565	2565	XM_008597662.1	58.2351	52.6341	58.1882	184.319	162.077	157.185	-1.57471	2.54042e-45	1.95169e-43	sulfate adenylyltransferase [Beauveria bassiana ARSEF 2860]
19884620	BBA_01608	1608	XM_008596705.1	30.031	35.7176	36.0767	97.887	103.933	100.963	-1.57218	2.16338e-37	1.19884e-35	acid proteinase PEPI precursor [Beauveria bassiana ARSEF 2860]
19889770	BBA_06758	6758	XM_008601855.1	19.6599	21.5095	18.8041	62.5458	59.8124	55.4333	-1.56779	1.57303e-52	1.47704e-50	Na/K ATPase alpha 1 subunit, putative [Beauveria bassiana ARSEF 2860]
19890687	BBA_07675	7675	XM_008602772.1	17.942	21.2944	19.4421	63.7426	54.2108	55.4414	-1.56316	8.29052e-30	3.37647e-28	hypothetical protein BBA_07675 [Beauveria bassiana ARSEF 2860]
19886265	BBA_03253	3253	XM_008598350.1	0.826475	0.951302	0.731009	1.93905	2.09616	3.37615	-1.56275	7.91624e-05	0.000362104	hypothetical protein BBA_03253 [Beauveria bassiana ARSEF 2860]
19891303	BBA_08291	8291	XM_008603388.1	15.6763	19.5504	17.3292	43.8487	53.771	57.486	-1.56133	2.99867e-19	6.91126e-18	RTA1 domain protein, putative [Beauveria bassiana ARSEF 2860]
19890588	BBA_07576	7576	XM_008602673.1	1.15268	1.3875	1.9168	3.64062	4.21778	5.245	-1.5558	1.47669e-09	1.43303e-08	ABC transporter [Beauveria bassiana ARSEF 2860]
19888903	BBA_05891	5891	XM_008600988.1	27.9274	25.6107	21.782	71.1069	72.4821	77.7442	-1.55511	2.3942e-26	8.45978e-25	hypothetical protein BBA_05891 [Beauveria bassiana ARSEF 2860]
19884569	BBA_01557	1557	XM_008596654.1	13.261	10.9386	12.3444	39.022	41.4274	26.885	-1.55441	2.49981e-16	4.58418e-15	choline-sulfatase-like protein [Beauveria bassiana ARSEF 2860]
19891505	BBA_08493	8493	XM_008603590.1	41.2175	36.3136	37.049	106.138	115.823	113.82	-1.55116	1.90552e-39	1.15023e-37	Acyl-CoA N-acyltransferase [Beauveria bassiana ARSEF 2860]
19890485	BBA_07473	7473	XM_008602570.1	1.22332	1.01203	0.419993	3.91422	2.17344	1.69219	-1.55084	0.00311388	0.00976131	hypothetical protein BBA_07473 [Beauveria bassiana ARSEF 2860]
19883295	BBA_00283	283	XM_008595380.1	0.761285	1.16214	0.400831	2.60036	2.5295	1.67918	-1.55068	0.000578687	0.00216869	membrane transporter [Beauveria bassiana ARSEF 2860]
19886122	BBA_03110	3110	XM_008598207.1	2.45086	2.77102	3.38322	3.8891	7.80921	13.5048	-1.55034	0.000111878	0.000492708	OPT oligopeptide transporter [Beauveria bassiana ARSEF 2860]
19885350	BBA_02338	2338	XM_008597435.1	32.156	41.339	50.3357	69.3843	127.198	165.888	-1.5495	6.21296e-07	4.18364e-06	hypothetical protein BBA_02338 [Beauveria bassiana ARSEF 2860]
19889487	BBA_06475	6475	XM_008601572.1	11.2573	8.65439	8.74099	40.6364	21.5868	21.4662	-1.54638	1.18179e-08	1.03404e-07	adenylate-forming enzyme AfeA [Beauveria bassiana ARSEF 2860]
19891270	BBA_08258	8258	XM_008603355.1	5.39014	7.80763	11.7813	16.3898	23.8152	32.499	-1.54132	7.4309e-06	4.17027e-05	PTH11-like integral membrane protein [Beauveria bassiana ARSEF 2860]
19889661	BBA_06649	6649	XM_008601746.1	57.7301	70.5892	59.6074	183.155	224.261	137.727	-1.53647	3.90756e-15	6.57156e-14	hypothetical protein BBA_06649 [Beauveria bassiana ARSEF 2860]
19884918	BBA_01906	1906	XM_008597003.1	0.718188	0.657041	0.372765	2.2685	1.58734	1.20487	-1.53364	0.00345275	0.0107012	mitochondrial carrier protein (Pet8) [Beauveria bassiana ARSEF 2860]
19890038	BBA_07026	7026	XM_008602123.1	5.02041	3.15597	4.72204	11.7316	13.9535	11.6553	-1.53354	1.89659e-11	2.27344e-10	ornithine-oxo-acid transaminase [Beauveria bassiana ARSEF 2860]
19885226	BBA_02214	2214	XM_008597311.1	11.8686	17.1213	17.4755	27.6279	50.4094	56.2828	-1.53144	7.15657e-08	5.54429e-07	subtilase-like protein [Beauveria bassiana ARSEF 2860]
19891507	BBA_08495	8495	XM_008603592.1	1.46284	0.934557	1.03942	2.91241	3.25792	3.74804	-1.52903	4.29649e-08	3.44978e-07	glycosyltransferase family 20 [Beauveria bassiana ARSEF 2860]
19890328	BBA_07316	7316	XM_008602413.1	4.21847	4.33441	3.92806	8.04709	13.4529	14.4584	-1.5266	1.34848e-08	1.1728e-07	amino acid permease [Beauveria bassiana ARSEF 2860]
19886014	BBA_03002	3002	XM_008598099.1	37.2454	40.8846	38.9802	78.2747	133.722	125.265	-1.526	1.63141e-12	2.21178e-11	Cytochrome P450 CYP561D2P [Beauveria bassiana ARSEF 2860]
19888284	BBA_05272	5272	XM_008600369.1	0.710964	0.817122	0.508996	2.71718	2.7671	0.378794	-1.52515	0.0201244	0.048917	ABC transporter [Beauveria bassiana ARSEF 2860]
19891416	BBA_08404	8404	XM_008603501.1	87.4955	110.003	115.415	336.517	316.464	247.37	-1.52473	3.05904e-20	7.4751e-19	putative peptide transporter [Beauveria bassiana ARSEF 2860]
19884901	BBA_01889	1889	XM_008596986.1	0.706548	1.0997	0.362399	2.13905	2.12926	1.96773	-1.52384	0.00224821	0.00732149	hypothetical protein BBA_01889 [Beauveria bassiana ARSEF 2860]
19891014	BBA_08002	8002	XM_008603099.1	2.05039	1.1263	1.15486	3.73123	5.11007	3.59962	-1.52214	0.00057225	0.00214774	L-PSP endoribonuclease family protein [Beauveria bassiana ARSEF 2860]
19889879	BBA_06867	6867	XM_008601964.1	12.0088	18.6913	16.1162	36.1848	43.9489	54.0088	-1.51869	2.62471e-11	3.09503e-10	major facilitator superfamily transporter [Beauveria bassiana ARSEF 2860]
19885944	BBA_02932	2932	XM_008598029.1	0.626902	0.34781	0.212485	0.824211	1.3648	1.2126	-1.51866	0.00382112	0.0116858	General substrate transporter [Beauveria bassiana ARSEF 2860]
19888690	BBA_05678	5678	XM_008600775.1	0.427606	0.603666	0.249011	1.30903	0.835864	1.51957	-1.51714	0.000783534	0.00284592	nitrogen assimilation transcription factor nirA [Beauveria bassiana ARSEF 2860]
19891510	BBA_08498	8498	XM_008603595.1	2.06067	1.5967	1.67699	5.80519	4.89996	4.56061	-1.51691	3.8841e-12	5.01128e-11	endonuclease/exonuclease/phosphatase family [Beauveria bassiana ARSEF 2860]
19886318	BBA_03306	3306	XM_008598403.1	0.802323	1.46547	0.601761	1.97704	2.91474	3.31301	-1.51564	0.0118543	0.0312002	protein kinase subdomain-containing protein [Beauveria bassiana ARSEF 2860]
19893371	BBA_10359	10359	XM_008605456.1	14.0443	16.7569	12.8562	28.0165	50.3746	45.9258	-1.50972	3.40404e-09	3.19337e-08	asparagine synthase [Beauveria bassiana ARSEF 2860]
19885434	BBA_02422	2422	XM_008597519.1	13.6177	15.3037	13.1249	43.6637	35.8286	39.9392	-1.50613	4.74187e-22	1.32472e-20	hypothetical protein BBA_02422 [Beauveria bassiana ARSEF 2860]
19891451	BBA_08439	8439	XM_008603536.1	17.6236	15.6323	11.8214	38.3371	34.5254	54.8774	-1.50274	7.24457e-10	7.33206e-09	zinc-binding dehydrogenase [Beauveria bassiana ARSEF 2860]
19885472	BBA_02460	2460	XM_008597557.1	10.5696	11.5488	13.631	50.9521	23.3843	26.8703	-1.50131	5.0752e-07	3.4542e-06	endonuclease/exonuclease/phosphatase family [Beauveria bassiana ARSEF 2860]
19883103	BBA_00091	91	XM_008595188.1	0.665647	0.692261	0.436427	2.05382	1.20125	1.82255	-1.5007	3.00765e-05	0.000150397	15-hydroxyprostaglandin dehydrogenase (NAD(+)) [Beauveria bassiana ARSEF 2860]
19886654	BBA_03642	3642	XM_008598739.1	0.336206	0.291945	0.142672	0.605253	0.457056	1.11858	-1.50044	0.0194953	0.0475817	2-polyprenyl-6-methoxyphenol hydroxylase-like oxidoreductase [Beauveria bassiana ARSEF 2860]
19890385	BBA_07373	7373	XM_008602470.1	1.61377	2.88732	1.8335	5.78936	8.81886	3.2697	-1.49686	0.0165303	0.0413707	hypothetical protein BBA_07373 [Beauveria bassiana ARSEF 2860]
19884063	BBA_01051	1051	XM_008596148.1	12.1189	22.2439	28.7952	48.2316	53.8264	75.857	-1.49415	2.74044e-06	1.65028e-05	tat pathway signal sequence [Beauveria bassiana ARSEF 2860]
19889754	BBA_06742	6742	XM_008601839.1	20.5041	40.666	30.5046	49.4417	100.09	108.573	-1.49336	5.31841e-06	3.05748e-05	HET domain-containing protein [Beauveria bassiana ARSEF 2860]
19890123	BBA_07111	7111	XM_008602208.1	0.837252	0.659604	0.194663	1.6645	1.71695	1.37322	-1.49103	0.0166371	0.0415865	hypothetical protein BBA_07111 [Beauveria bassiana ARSEF 2860]
19883044	BBA_00032	32	XM_008595129.1	23.1342	16.0345	13.6909	40.1587	58.2719	49.8232	-1.48783	5.43504e-10	5.60699e-09	hypothetical protein BBA_00032 [Beauveria bassiana ARSEF 2860]
19887614	BBA_04602	4602	XM_008599699.1	1.7201	2.28195	2.17063	5.63096	7.52378	4.13987	-1.48635	8.65673e-07	5.68206e-06	NAD dependent epimerase/dehydratase [Beauveria bassiana ARSEF 2860]
19886150	BBA_03138	3138	XM_008598235.1	552.506	400.117	282.952	1177.58	1022.59	1257.42	-1.48458	4.24466e-10	4.43306e-09	LysM domain-containing protein [Beauveria bassiana ARSEF 2860]
19883714	BBA_00702	702	XM_008595799.1	85.0081	78.2953	64.6824	236.753	215.774	184.318	-1.482	4.70679e-23	1.38755e-21	lipase, putative [Beauveria bassiana ARSEF 2860]
19891309	BBA_08297	8297	XM_008603394.1	33.5382	36.5119	39.8263	140.027	90.4863	76.3257	-1.4816	2.83952e-11	3.33668e-10	sulfate permease [Beauveria bassiana ARSEF 2860]
19888714	BBA_05702	5702	XM_008600799.1	6.48107	6.36028	5.2369	19.113	24.657	6.66085	-1.48005	0.000208412	0.000866902	WSC domain-containing protein [Beauveria bassiana ARSEF 2860]
19888727	BBA_05715	5715	XM_008600812.1	8.91583	9.1196	9.37549	35.1972	20.4108	20.835	-1.47963	3.45683e-10	3.66308e-09	arginine-tRNA-protein transferase [Beauveria bassiana ARSEF 2860]
19890474	BBA_07462	7462	XM_008602559.1	0.899329	1.24787	0.696742	1.58193	2.90864	3.42911	-1.47755	4.93384e-05	0.000235233	phosphoribosyl transferase domain protein [Beauveria bassiana ARSEF 2860]
19883840	BBA_00828	828	XM_008595925.1	14.4272	30.1816	34.0316	65.1773	70.5502	82.7121	-1.47389	7.81566e-07	5.15336e-06	integral membrane family protein [Beauveria bassiana ARSEF 2860]
19893053	BBA_10041	10041	XM_008605138.1	106.489	94.3806	86.3227	257.001	268.561	270.662	-1.47116	2.64724e-33	1.25447e-31	hemolysin-III family protein [Beauveria bassiana ARSEF 2860]
19892862	BBA_09850	9850	XM_008604947.1	60.8647	97.2981	56.8916	160.267	211.74	219.276	-1.45915	8.12033e-10	8.12113e-09	putative pyruvate decarboxylase [Beauveria bassiana ARSEF 2860]
19889875	BBA_06863	6863	XM_008601960.1	7.58714	11.138	12.2067	22.2115	31.869	30.8871	-1.45782	1.44763e-09	1.40617e-08	hypothetical protein BBA_06863 [Beauveria bassiana ARSEF 2860]
19886228	BBA_03216	3216	XM_008598313.1	49.8884	44.6026	45.0341	131.762	137.357	113.469	-1.45527	1.04812e-31	4.66184e-30	helix-turn-helix domain-containing protein [Beauveria bassiana ARSEF 2860]
19883403	BBA_00391	391	XM_008595488.1	4.26924	3.67323	4.87368	14.2127	10.4949	10.1927	-1.44528	3.47672e-12	4.52598e-11	hypothetical protein BBA_00391 [Beauveria bassiana ARSEF 2860]
19885827	BBA_02815	2815	XM_008597912.1	5.72059	7.51506	6.71531	18.3611	18.3405	17.5365	-1.44285	7.81177e-26	2.64947e-24	ABC transporter [Beauveria bassiana ARSEF 2860]
19885359	BBA_02347	2347	XM_008597444.1	15.9192	14.9718	15.549	41.7176	44.6012	39.4203	-1.437	1.77866e-39	1.08659e-37	respiratory complex assembly protein Rmp1 [Beauveria bassiana ARSEF 2860]
19892577	BBA_09565	9565	XM_008604662.1	7.93502	6.07691	8.0916	12.0344	21.7162	26.0672	-1.4363	1.282e-05	6.8678e-05	hypothetical protein BBA_09565 [Beauveria bassiana ARSEF 2860]
19885776	BBA_02764	2764	XM_008597861.1	3.88474	3.89878	6.16597	9.35013	11.7453	16.5715	-1.43308	6.23767e-06	3.54575e-05	phenazine biosynthesis-like protein [Beauveria bassiana ARSEF 2860]
19886836	BBA_03824	3824	XM_008598921.1	3.77403	3.51886	2.83584	7.09632	9.7695	10.4344	-1.43046	7.85563e-11	8.85155e-10	CFEM domain-containing protein [Beauveria bassiana ARSEF 2860]
19888853	BBA_05841	5841	XM_008600938.1	3.43648	5.18173	5.66542	12.3709	13.3981	12.701	-1.42937	7.59422e-12	9.44945e-11	ABC transporter, putative [Beauveria bassiana ARSEF 2860]
19884750	BBA_01738	1738	XM_008596835.1	2.62796	2.14175	2.20564	7.14677	5.42384	6.20453	-1.42849	1.01408e-09	1.00329e-08	MFS transporter [Beauveria bassiana ARSEF 2860]
19886218	BBA_03206	3206	XM_008598303.1	23.1841	20.1607	17.7982	95.7834	37.0259	31.7113	-1.42801	0.014822	0.0377948	acid phosphatase [Beauveria bassiana ARSEF 2860]
19888277	BBA_05265	5265	XM_008600362.1	8.39957	10.2213	12.7465	31.044	25.7529	27.2502	-1.42194	1.83356e-12	2.47493e-11	hypothetical protein BBA_05265 [Beauveria bassiana ARSEF 2860]
19883537	BBA_00525	525	XM_008595622.1	341.21	587.586	412.783	858.672	1321.03	1408.14	-1.41918	3.47728e-08	2.81654e-07	GPI anchored cell wall protein [Beauveria bassiana ARSEF 2860]
19892781	BBA_09769	9769	XM_008604866.1	35.8582	41.7006	43.6697	112.199	88.8618	123.024	-1.41864	7.57776e-16	1.33645e-14	fatty acid hydroxylase superfamily protein [Beauveria bassiana ARSEF 2860]
19885519	BBA_02507	2507	XM_008597604.1	13.227	17.7559	17.9914	40.6556	45.7199	44.4096	-1.4171	3.88161e-18	8.16668e-17	fungal specific transcription factor [Beauveria bassiana ARSEF 2860]
19887440	BBA_04428	4428	XM_008599525.1	145.294	141.353	184.951	279.772	394.923	583.174	-1.41535	1.74569e-07	1.26903e-06	glutamine:fructose-6-phosphate amidotransferase [Beauveria bassiana ARSEF 2860]
19885610	BBA_02598	2598	XM_008597695.1	7.54761	9.71562	9.63313	19.9887	28.1658	23.5508	-1.41467	4.50408e-13	6.36561e-12	heme oxygenase [Beauveria bassiana ARSEF 2860]
19890491	BBA_07479	7479	XM_008602576.1	8.49865	6.28969	7.48597	23.8281	25.7582	9.79537	-1.41464	2.05882e-05	0.000106469	putative peptidylarginine deiminase [Beauveria bassiana ARSEF 2860]
19884653	BBA_01641	1641	XM_008596738.1	13.6508	18.7443	16.0677	30.4433	42.3327	56.406	-1.41446	2.20336e-08	1.86825e-07	C6 transcription factor [Beauveria bassiana ARSEF 2860]
19891979	BBA_08967	8967	XM_008604064.1	0.51137	0.628302	1.4148	1.30735	3.29996	2.20162	-1.4144	0.0185392	0.0455595	fungal zinc cluster transcription factor [Beauveria bassiana ARSEF 2860]
19892636	BBA_09624	9624	XM_008604721.1	15.7926	16.5144	17.9519	38.369	45.2967	50.1813	-1.41314	2.24548e-13	3.25772e-12	hypothetical protein BBA_09624 [Beauveria bassiana ARSEF 2860]
19892431	BBA_09419	9419	XM_008604516.1	395.757	357.923	319.547	970.616	903.312	977.81	-1.40989	4.8035e-30	1.97216e-28	cytochrome b5-like Heme/Steroid binding domain-containing protein [Beauveria bassiana ARSEF 2860]
19889681	BBA_06669	6669	XM_008601766.1	0.425034	0.361636	0.244362	1.40475	0.79258	0.536924	-1.40706	0.0164403	0.0411658	protein kinase [Beauveria bassiana ARSEF 2860]
19889411	BBA_06399	6399	XM_008601496.1	1.35836	1.79077	2.09041	4.02074	4.64986	5.22331	-1.40694	5.99669e-09	5.4394e-08	neutral/alkaline non-lysosomal ceramidase [Beauveria bassiana ARSEF 2860]
19888750	BBA_05738	5738	XM_008600835.1	1.32565	1.3121	1.31753	2.97057	2.75198	4.74429	-1.40397	5.16722e-05	0.000245437	hypothetical protein BBA_05738 [Beauveria bassiana ARSEF 2860]
19886285	BBA_03273	3273	XM_008598370.1	7.58644	9.24641	7.36637	26.1475	20.0414	17.806	-1.403	3.19816e-13	4.6069e-12	hypothetical protein BBA_03273 [Beauveria bassiana ARSEF 2860]
19890319	BBA_07307	7307	XM_008602404.1	25.9404	29.178	29.2484	79.2627	80.6161	62.8919	-1.40081	1.28337e-24	4.10556e-23	methyltransferase-like protein [Beauveria bassiana ARSEF 2860]
19888267	BBA_05255	5255	XM_008600352.1	0.341562	0.423197	0.418947	1.3402	1.14762	0.637554	-1.40072	0.00170375	0.00573249	ankyrin repeat protein [Beauveria bassiana ARSEF 2860]
19885377	BBA_02365	2365	XM_008597462.1	0.809889	1.044	1.00041	2.36324	2.78838	2.36529	-1.397	2.12209e-10	2.28938e-09	hypothetical protein BBA_02365 [Beauveria bassiana ARSEF 2860]
19889931	BBA_06919	6919	XM_008602016.1	5.77491	5.51746	5.14548	15.7627	11.8799	15.6458	-1.39696	4.97813e-16	8.8879e-15	SH3 domain-containing protein [Beauveria bassiana ARSEF 2860]
19886234	BBA_03222	3222	XM_008598319.1	3.02831	3.07934	2.46575	8.22197	8.83661	5.43313	-1.39145	5.31325e-07	3.60654e-06	serine/threonine protein kinase [Beauveria bassiana ARSEF 2860]
19888847	BBA_05835	5835	XM_008600932.1	9.9477	21.9843	36.947	44.3137	58.9171	77.4364	-1.3912	0.0205607	0.0497628	putative peptide transporter [Beauveria bassiana ARSEF 2860]
19891771	BBA_08759	8759	XM_008603856.1	243.647	301.205	276.587	755.335	736.977	660.651	-1.3901	6.43512e-30	2.63139e-28	perilipin MPL1-like protein [Beauveria bassiana ARSEF 2860]
19885870	BBA_02858	2858	XM_008597955.1	10.9661	11.715	10.2139	28.3944	27.356	30.4437	-1.38972	1.59848e-24	5.08158e-23	mucin-like protein [Beauveria bassiana ARSEF 2860]
19885466	BBA_02454	2454	XM_008597551.1	2.84847	4.25204	2.10262	9.49328	10.9514	3.6688	-1.38965	0.011522	0.0305298	hypothetical protein BBA_02454 [Beauveria bassiana ARSEF 2860]
19891657	BBA_08645	8645	XM_008603742.1	3.63108	5.87767	4.0598	10.0511	12.0258	13.4352	-1.38804	5.73339e-09	5.21456e-08	acyl-coenzyme A oxidase [Beauveria bassiana ARSEF 2860]
19890676	BBA_07664	7664	XM_008602761.1	27.6902	48.7333	28.4915	73.6049	94.7416	105.594	-1.38464	7.72028e-08	5.95372e-07	stearoyl-CoA desaturase [Beauveria bassiana ARSEF 2860]
19884068	BBA_01056	1056	XM_008596153.1	1.29654	1.5328	1.30375	3.12773	4.52748	3.13635	-1.38461	3.62135e-07	2.52053e-06	hypothetical protein BBA_01056 [Beauveria bassiana ARSEF 2860]
19892407	BBA_09395	9395	XM_008604492.1	32.4853	39.4185	40.1399	62.2715	89.2506	140.685	-1.38293	1.40484e-06	8.87077e-06	FluG domain-containing protein [Beauveria bassiana ARSEF 2860]
19883417	BBA_00405	405	XM_008595502.1	1.28523	1.74678	2.20172	5.19963	4.65078	3.74814	-1.37754	1.58149e-05	8.33137e-05	BTB/POZ domain containing protein [Beauveria bassiana ARSEF 2860]
19890326	BBA_07314	7314	XM_008602411.1	13.3514	12.0481	12.4831	39.4493	32.0863	26.6056	-1.37332	1.13785e-16	2.14479e-15	extracellular dipeptidyl-peptidase Dpp4 [Beauveria bassiana ARSEF 2860]
19890465	BBA_07453	7453	XM_008602550.1	3.74897	3.22722	4.07508	6.93921	12.2779	9.40382	-1.37286	4.02918e-07	2.78148e-06	C6 zinc finger protein [Beauveria bassiana ARSEF 2860]
19892874	BBA_09862	9862	XM_008604959.1	17.6362	21.2804	24.4783	47.6673	59.3506	57.0879	-1.37219	1.35082e-14	2.17784e-13	Zn(II)2-Cys6 binuclear cluster domain-like protein [Beauveria bassiana ARSEF 2860]
19883905	BBA_00893	893	XM_008595990.1	22.0823	27.6821	35.0379	52.6369	77.4569	89.3197	-1.37148	6.49476e-08	5.05087e-07	Amino acid/polyamine transporter I [Beauveria bassiana ARSEF 2860]
19891085	BBA_08073	8073	XM_008603170.1	14.472	14.9598	15.392	56.777	27.9105	31.1774	-1.3701	3.85305e-07	2.66533e-06	hypothetical protein BBA_08073 [Beauveria bassiana ARSEF 2860]
19890643	BBA_07631	7631	XM_008602728.1	113.449	116.574	133.56	403.205	284.328	250.569	-1.36746	9.08172e-13	1.25474e-11	family S53 protease [Beauveria bassiana ARSEF 2860]
19883854	BBA_00842	842	XM_008595939.1	36.3651	36.2587	42.6476	77.4554	101.791	117.844	-1.36587	4.28283e-12	5.49775e-11	glycosyltransferase family 15 [Beauveria bassiana ARSEF 2860]
19890104	BBA_07092	7092	XM_008602189.1	10.2079	9.12623	8.31206	25.2739	22.5107	23.2588	-1.36162	7.53768e-24	2.30935e-22	UDP-galactopyranose mutase [Beauveria bassiana ARSEF 2860]
19891757	BBA_08745	8745	XM_008603842.1	124.44	141.387	168.653	369.523	388.388	358.429	-1.36141	1.06719e-20	2.71055e-19	cystathionine gamma-synthase [Beauveria bassiana ARSEF 2860]
19890828	BBA_07816	7816	XM_008602913.1	447.945	454.63	425.062	1153.32	1223.34	1033.19	-1.36085	3.29241e-43	2.35129e-41	major facilitator superfamily transporter [Beauveria bassiana ARSEF 2860]
19891673	BBA_08661	8661	XM_008603758.1	2.95018	3.57139	3.21248	8.13269	8.1953	8.65747	-1.35998	3.91198e-14	6.11269e-13	FMN-dependent dehydrogenase [Beauveria bassiana ARSEF 2860]
19888027	BBA_05015	5015	XM_008600112.1	8.7749	10.008	8.48691	24.2	28.2904	17.484	-1.35952	7.39626e-13	1.02467e-11	multidrug resistance protein CDR1 [Beauveria bassiana ARSEF 2860]
19888059	BBA_05047	5047	XM_008600144.1	4.96441	4.76511	5.15299	15.2793	12.4101	10.4488	-1.35762	8.10257e-12	1.00327e-10	D-isomer specific 2-hydroxyacid dehydrogenase [Beauveria bassiana ARSEF 2860]
19886019	BBA_03007	3007	XM_008598104.1	4.52803	3.89103	3.84401	10.8116	8.91776	11.6792	-1.35684	2.71655e-09	2.57945e-08	hypothetical protein BBA_03007 [Beauveria bassiana ARSEF 2860]
19888210	BBA_05198	5198	XM_008600295.1	6.01508	7.94421	6.85361	15.6898	16.664	20.8221	-1.35329	6.21391e-12	7.83772e-11	major facilitator superfamily transporter [Beauveria bassiana ARSEF 2860]
19887220	BBA_04208	4208	XM_008599305.1	492.773	534.616	501.908	1562.16	1356.71	979.913	-1.35016	1.35806e-14	2.18605e-13	hypothetical protein BBA_04208 [Beauveria bassiana ARSEF 2860]
19884226	BBA_01214	1214	XM_008596311.1	18.7965	16.7464	22.1454	41.1506	55.0702	50.7672	-1.34935	1.29025e-13	1.91013e-12	HMG box protein [Beauveria bassiana ARSEF 2860]
19885243	BBA_02231	2231	XM_008597328.1	60.9915	58.6225	50.632	137.322	147.401	148.392	-1.34713	7.74077e-27	2.80354e-25	hypothetical protein BBA_02231 [Beauveria bassiana ARSEF 2860]
19892547	BBA_09535	9535	XM_008604632.1	15.2346	16.4025	14.9694	48.3632	35.4026	34.6837	-1.34567	1.60679e-15	2.77589e-14	fatty acid desaturase [Beauveria bassiana ARSEF 2860]
19886950	BBA_03938	3938	XM_008599035.1	9.97498	11.232	12.0984	30.0305	28.8471	25.6504	-1.34367	1.39e-24	4.43271e-23	sodium/hydrogen exchanger family protein [Beauveria bassiana ARSEF 2860]
19885407	BBA_02395	2395	XM_008597492.1	2.86702	3.94395	3.37288	7.5206	8.65571	9.61842	-1.34079	1.26696e-10	1.39959e-09	Zn(2)-C6-type transcriptional repressor [Beauveria bassiana ARSEF 2860]
19892060	BBA_09048	9048	XM_008604145.1	31.4904	36.3224	28.0287	75.6242	87.3571	79.5927	-1.3397	9.45138e-20	2.24992e-18	hypothetical protein BBA_09048 [Beauveria bassiana ARSEF 2860]
19883440	BBA_00428	428	XM_008595525.1	20.4675	22.985	31.3586	95.2327	45.7032	47.8398	-1.33535	1.44135e-05	7.66879e-05	ribonuclease T2 family protein [Beauveria bassiana ARSEF 2860]
19883857	BBA_00845	845	XM_008595942.1	15.3732	18.165	17.2437	44.1495	44.5599	39.2829	-1.33367	8.12448e-29	3.18109e-27	LCCL domain-containing protein [Beauveria bassiana ARSEF 2860]
19885287	BBA_02275	2275	XM_008597372.1	3.39491	3.1886	1.7072	8.02345	5.97098	6.88673	-1.33263	1.186e-05	6.40311e-05	Cytochrome P450 CYP5202A1 [Beauveria bassiana ARSEF 2860]
19888194	BBA_05182	5182	XM_008600279.1	10.8862	10.2894	12.2671	28.9948	27.5079	27.4975	-1.3287	3.01866e-24	9.50689e-23	ATPase protein [Beauveria bassiana ARSEF 2860]
19889898	BBA_06886	6886	XM_008601983.1	39.371	35.6487	31.8395	91.4826	88.1554	88.6266	-1.32795	1.50704e-29	6.06462e-28	acyl transferase domain-containing protein [Beauveria bassiana ARSEF 2860]
19891226	BBA_08214	8214	XM_008603311.1	6.03808	4.93725	6.09458	13.1464	13.8848	15.7905	-1.32689	7.4582e-13	1.03184e-11	cell wall glucanosyltransferase Mwg1 [Beauveria bassiana ARSEF 2860]
19883626	BBA_00614	614	XM_008595711.1	136.284	121.05	105.394	392.382	273.833	243.188	-1.32604	3.56107e-11	4.14137e-10	fasciclin domain-containing protein [Beauveria bassiana ARSEF 2860]
19883964	BBA_00952	952	XM_008596049.1	41.9217	42.3972	43.7746	125.571	99.777	95.7204	-1.32568	1.62612e-21	4.38577e-20	peroxisomal enzyme [Beauveria bassiana ARSEF 2860]
19890857	BBA_07845	7845	XM_008602942.1	2.97177	2.92881	3.65454	6.33428	8.2911	9.30285	-1.32437	2.52294e-08	2.12148e-07	peptidase family M28 [Beauveria bassiana ARSEF 2860]
19885007	BBA_01995	1995	XM_008597092.1	109.726	116.423	156.193	439.354	264.582	252.178	-1.32232	8.24796e-08	6.31265e-07	methyltransferase-like protein [Beauveria bassiana ARSEF 2860]
19887060	BBA_04048	4048	XM_008599145.1	5.37072	5.35127	10.2678	15.4012	20.0033	17.0649	-1.32179	1.23673e-05	6.65344e-05	putative succinate-fumarate transporter [Beauveria bassiana ARSEF 2860]
19889356	BBA_06344	6344	XM_008601441.1	2.93439	4.04607	3.19387	10.592	9.43004	5.37341	-1.31964	4.62223e-06	2.69236e-05	drug resistance protein [Beauveria bassiana ARSEF 2860]
19892484	BBA_09472	9472	XM_008604569.1	73.2502	99.7999	126.214	199.197	228.144	317.665	-1.31583	3.00583e-07	2.11388e-06	aminotransferase class I and II [Beauveria bassiana ARSEF 2860]
19892719	BBA_09707	9707	XM_008604804.1	49.459	45.3174	55.3717	118.391	131.907	123.057	-1.31416	4.78887e-22	1.33417e-20	hypothetical protein BBA_09707 [Beauveria bassiana ARSEF 2860]
19889899	BBA_06887	6887	XM_008601984.1	45.241	43.2316	37.9605	109.801	100.681	103.766	-1.31353	3.94294e-31	1.71611e-29	fatty acid synthase subunit alpha [Beauveria bassiana ARSEF 2860]
19892132	BBA_09120	9120	XM_008604217.1	5.68995	6.14754	8.16559	13.2192	14.5405	21.9574	-1.31352	2.96489e-06	1.77491e-05	hydrolase-like protein [Beauveria bassiana ARSEF 2860]
19885080	BBA_02068	2068	XM_008597165.1	5.93546	6.12106	6.41586	20.5618	12.6616	12.62	-1.31134	4.48926e-09	4.15759e-08	calcineurin-like phosphoesterase [Beauveria bassiana ARSEF 2860]
19887044	BBA_04032	4032	XM_008599129.1	4.32209	3.54468	4.00827	11.4369	15.1816	2.84474	-1.31098	0.00919064	0.0250948	hydrolase, alpha/beta fold family protein [Beauveria bassiana ARSEF 2860]
19892540	BBA_09528	9528	XM_008604625.1	31.6607	27.7004	27.587	58.2114	78.5987	78.7445	-1.30983	2.14975e-13	3.13227e-12	GU4 nucleic-binding protein [Beauveria bassiana ARSEF 2860]
19886807	BBA_03795	3795	XM_008598892.1	300.558	669.52	357.814	669.923	1415.9	1206.14	-1.30981	0.0108754	0.0289773	hypothetical protein BBA_03795 [Beauveria bassiana ARSEF 2860]
19887077	BBA_04065	4065	XM_008599162.1	4.50391	3.18408	4.43823	15.0917	8.44434	6.52493	-1.30976	0.000106373	0.000472092	monooxygenase-like protein [Beauveria bassiana ARSEF 2860]
19884119	BBA_01107	1107	XM_008596204.1	86.1512	95.3272	100.199	183.282	237.523	275.378	-1.30542	7.60361e-12	9.44954e-11	Rer1 family protein [Beauveria bassiana ARSEF 2860]
19891733	BBA_08721	8721	XM_008603818.1	4.22132	5.69511	5.88811	7.78624	14.9308	16.3132	-1.30425	0.000157742	0.000672297	dihydrodipicolinate synthetase [Beauveria bassiana ARSEF 2860]
19893174	BBA_10162	10162	XM_008605259.1	7.24379	10.6509	8.90076	21.371	23.7462	21.0228	-1.30354	4.40146e-10	4.58737e-09	hypothetical protein BBA_10162 [Beauveria bassiana ARSEF 2860]
19887079	BBA_04067	4067	XM_008599164.1	13.5923	13.6946	11.9755	32.5088	32.2403	32.1083	-1.30271	1.18029e-24	3.79979e-23	ATP adenylyltransferase [Beauveria bassiana ARSEF 2860]
19892096	BBA_09084	9084	XM_008604181.1	3.8644	4.52781	4.92978	13.1303	10.5737	9.1578	-1.30261	6.08776e-11	6.93663e-10	actin filament organization protein [Beauveria bassiana ARSEF 2860]
19883455	BBA_00443	443	XM_008595540.1	4.32765	3.99135	3.70986	10.9088	10.3221	8.39866	-1.30053	2.48795e-12	3.29378e-11	cuticle-degrading protease bassiasin I precursor [Beauveria bassiana ARSEF 2860]
19888941	BBA_05929	5929	XM_008601026.1	107.547	82.0193	70.7561	218.179	222.091	199.076	-1.2963	1.01673e-13	1.51851e-12	WSC domain-containing protein [Beauveria bassiana ARSEF 2860]
19888624	BBA_05612	5612	XM_008600709.1	0.84948	0.758407	0.65337	1.66524	2.01955	1.85238	-1.29202	8.06951e-08	6.19008e-07	beta-mannosidase A [Beauveria bassiana ARSEF 2860]
19883059	BBA_00047	47	XM_008595144.1	8.80512	13.8663	14.9627	24.403	31.2744	36.4083	-1.29093	5.96573e-07	4.03054e-06	Cel5b-like protein [Beauveria bassiana ARSEF 2860]
19885065	BBA_02053	2053	XM_008597150.1	15.797	20.833	20.4417	45.6037	49.3001	44.5947	-1.2894	1.99768e-17	4.01158e-16	cation efflux family protein [Beauveria bassiana ARSEF 2860]
19884902	BBA_01890	1890	XM_008596987.1	28.6462	29.8938	33.9965	67.0212	74.4696	84.4165	-1.28764	1.58559e-15	2.74394e-14	smr domain-containing protein [Beauveria bassiana ARSEF 2860]
19889548	BBA_06536	6536	XM_008601633.1	3.86493	4.40157	4.56115	10.0779	11.2367	9.99903	-1.28753	3.56756e-16	6.44895e-15	carboxylic acid transport protein [Beauveria bassiana ARSEF 2860]
19891036	BBA_08024	8024	XM_008603121.1	64.5737	85.521	79.5521	175.186	186.871	197.953	-1.28603	2.77448e-17	5.50607e-16	Heme peroxidase [Beauveria bassiana ARSEF 2860]
19885812	BBA_02800	2800	XM_008597897.1	24.7989	32.1223	70.8179	118.191	92.0173	101.107	-1.28517	0.0189666	0.0464141	phosphoglycerate mutase family protein, putative [Beauveria bassiana ARSEF 2860]
19892485	BBA_09473	9473	XM_008604570.1	42.2167	57.4237	80.901	112.312	130.514	196.215	-1.28203	1.12357e-05	6.09639e-05	dethiobiotin synthetase [Beauveria bassiana ARSEF 2860]
19892118	BBA_09106	9106	XM_008604203.1	1.17047	2.15552	0.962301	2.19247	4.23386	3.98657	-1.2799	0.00906524	0.0247992	hypothetical protein BBA_09106 [Beauveria bassiana ARSEF 2860]
19892239	BBA_09227	9227	XM_008604324.1	0.43141	0.268219	0.332681	0.728419	1.21219	0.566035	-1.27988	0.00859206	0.0237417	ferric reductase like transmembrane component [Beauveria bassiana ARSEF 2860]
19885105	BBA_02093	2093	XM_008597190.1	1.07382	1.33891	1.22605	3.18431	2.80234	2.83838	-1.27815	1.56346e-11	1.8875e-10	major facilitator superfamily transporter [Beauveria bassiana ARSEF 2860]
19886884	BBA_03872	3872	XM_008598969.1	2.48066	2.46596	2.6015	7.11883	6.99207	4.18529	-1.27735	4.8251e-08	3.84983e-07	glycosyl hydrolase family 81 [Beauveria bassiana ARSEF 2860]
19886179	BBA_03167	3167	XM_008598264.1	923.706	992.971	907.643	2435.05	2289.29	2119.72	-1.27695	7.05575e-41	4.44424e-39	glycosyl hydrolase 53 domain-containing protein [Beauveria bassiana ARSEF 2860]
19885727	BBA_02715	2715	XM_008597812.1	6.73987	14.5486	13.3208	16.5354	28.6831	38.5075	-1.27452	0.000680571	0.00250605	Phosphogluconate dehydrogenase, NAD-binding, putative [Beauveria bassiana ARSEF 2860]
19889522	BBA_06510	6510	XM_008601607.1	24.2798	28.8659	26.7382	59.0613	67.7229	66.3067	-1.27331	1.27147e-21	3.45683e-20	YTP1-like protein [Beauveria bassiana ARSEF 2860]
19890863	BBA_07851	7851	XM_008602948.1	36.163	37.8343	31.6233	83.4414	91.8907	79.9148	-1.273	1.00939e-26	3.62988e-25	hypothetical protein BBA_07851 [Beauveria bassiana ARSEF 2860]
19889098	BBA_06086	6086	XM_008601183.1	3.35155	3.30853	2.82383	7.40547	8.3845	7.11942	-1.27239	2.45892e-10	2.64151e-09	glycerophosphoryl diester phosphodiesterase family protein [Beauveria bassiana ARSEF 2860]
19884976	BBA_01964	1964	XM_008597061.1	15.251	13.0495	12.4139	31.8602	38.3698	28.1121	-1.27227	1.09336e-14	1.77688e-13	ferric-chelate reductase [Beauveria bassiana ARSEF 2860]
19883323	BBA_00311	311	XM_008595408.1	67.478	68.7652	80.5739	131.359	164.94	226.778	-1.27055	2.05713e-08	1.75305e-07	UTP-glucose-1-phosphate uridylyltransferase [Beauveria bassiana ARSEF 2860]
19892676	BBA_09664	9664	XM_008604761.1	22.3731	19.6413	18.7383	40.3436	46.3353	59.6935	-1.26862	2.10424e-09	2.01503e-08	glycosyltransferase family 20 [Beauveria bassiana ARSEF 2860]
19888423	BBA_05411	5411	XM_008600508.1	49.4234	57.1508	63.6173	161.782	140.062	107.856	-1.26741	2.34866e-12	3.12159e-11	major facilitator superfamily transporter [Beauveria bassiana ARSEF 2860]
19888726	BBA_05714	5714	XM_008600811.1	91.1976	97.5438	90.0018	251.803	209.782	207.982	-1.26429	5.88185e-25	1.90568e-23	diadenosine hexaphosphate hydrolase [Beauveria bassiana ARSEF 2860]
19883648	BBA_00636	636	XM_008595733.1	49.0744	61.2049	61.9958	135.27	143.026	135.388	-1.26381	8.81345e-21	2.257e-19	major facilitator superfamily transporter [Beauveria bassiana ARSEF 2860]
19884917	BBA_01905	1905	XM_008597002.1	21.5492	15.0658	17.8968	58.5285	47.727	24.492	-1.26214	5.67855e-05	0.000267718	UPF0643 protein [Beauveria bassiana ARSEF 2860]
19886139	BBA_03127	3127	XM_008598224.1	16.9858	21.2342	25.5053	40.2431	51.648	60.935	-1.26195	1.99908e-08	1.70645e-07	mechanosensitive ion channel [Beauveria bassiana ARSEF 2860]
19887694	BBA_04682	4682	XM_008599779.1	0.922365	1.69259	1.13532	4.72272	2.45204	1.8132	-1.261	0.00666798	0.0191071	C6 finger domain protein, putative [Beauveria bassiana ARSEF 2860]
19888710	BBA_05698	5698	XM_008600795.1	26.2771	29.5049	27.5353	51.1721	77.0471	71.3958	-1.26053	4.00773e-09	3.73552e-08	CHCH domain-containing protein [Beauveria bassiana ARSEF 2860]
19887818	BBA_04806	4806	XM_008599903.1	14.8995	15.9951	17.8316	43.6368	39.5589	33.2491	-1.25688	9.92354e-17	1.88454e-15	SIS domain-containing protein [Beauveria bassiana ARSEF 2860]
19883353	BBA_00341	341	XM_008595438.1	1.33414	1.71512	1.56304	3.0984	4.02288	3.89942	-1.25666	2.56297e-05	0.000129826	hypothetical protein BBA_00341 [Beauveria bassiana ARSEF 2860]
19883628	BBA_00616	616	XM_008595713.1	15.7301	18.7372	19.5236	33.2032	41.5383	54.2532	-1.25652	1.31079e-08	1.14101e-07	glycoside hydrolase family 35 [Beauveria bassiana ARSEF 2860]
19891639	BBA_08627	8627	XM_008603724.1	1.46511	1.60651	2.20289	3.76401	4.64814	4.16703	-1.25393	4.25193e-06	2.49386e-05	hypothetical protein BBA_08627 [Beauveria bassiana ARSEF 2860]
19886606	BBA_03594	3594	XM_008598691.1	11.6955	12.1032	11.9573	25.1773	31.3032	28.7928	-1.25391	5.13582e-17	9.95839e-16	Thioredoxin-like protein [Beauveria bassiana ARSEF 2860]
19890295	BBA_07283	7283	XM_008602380.1	1.80598	2.6219	1.13873	7.68634	3.66422	1.9236	-1.25375	0.0192845	0.0471467	alcohol dehydrogenase GroES-like domain-containing protein [Beauveria bassiana ARSEF 2860]
19892877	BBA_09865	9865	XM_008604962.1	9.7826	12.1195	9.06438	24.5893	24.7666	24.4856	-1.25373	2.38922e-17	4.76951e-16	tat pathway signal sequence [Beauveria bassiana ARSEF 2860]
19890693	BBA_07681	7681	XM_008602778.1	1.70798	2.11101	1.63455	5.77999	4.26636	2.939	-1.25162	0.00058202	0.00218037	methyltransferase domain-containing protein [Beauveria bassiana ARSEF 2860]
19885821	BBA_02809	2809	XM_008597906.1	39.9635	39.2936	43.4083	78.7857	105.351	107.507	-1.24948	3.54639e-13	5.08684e-12	cytochrome c/c1 heme lyase [Beauveria bassiana ARSEF 2860]
19891563	BBA_08551	8551	XM_008603648.1	25.677	31.2183	39.8701	76.1471	74.5479	79.3018	-1.24905	3.88461e-11	4.49702e-10	4-hydroxyphenylpyruvate dioxygenase [Beauveria bassiana ARSEF 2860]
19890850	BBA_07838	7838	XM_008602935.1	9.92071	9.40434	12.833	20.3052	23.6774	32.4019	-1.2481	3.46979e-07	2.42335e-06	hypothetical protein BBA_07838 [Beauveria bassiana ARSEF 2860]
19889348	BBA_06336	6336	XM_008601433.1	31.9026	29.1351	23.344	60.1076	67.2353	72.9693	-1.24725	2.11704e-13	3.09454e-12	hexose transporter-like protein [Beauveria bassiana ARSEF 2860]
19884755	BBA_01743	1743	XM_008596840.1	499.318	526.959	565.199	1059.41	1358.41	1349.6	-1.24321	1.68183e-16	3.12944e-15	glucan 1,3-beta-glucosidase [Beauveria bassiana ARSEF 2860]
19883563	BBA_00551	551	XM_008595648.1	12.2883	11.0885	12.3103	31.3747	27.2935	25.7424	-1.24202	3.53345e-21	9.35579e-20	major facilitator superfamily transporter [Beauveria bassiana ARSEF 2860]
19883071	BBA_00059	59	XM_008595156.1	0.485083	0.350921	0.338633	1.05777	1.16785	0.551608	-1.24143	0.0166949	0.0416899	FAD binding domain containing protein [Beauveria bassiana ARSEF 2860]
19892925	BBA_09913	9913	XM_008605010.1	1.31529	1.39661	1.57566	4.10058	2.87868	3.14345	-1.23937	8.92435e-07	5.83507e-06	SET domain-containing protein 5 [Beauveria bassiana ARSEF 2860]
19889623	BBA_06611	6611	XM_008601708.1	1.40381	5.33209	5.78308	6.96187	8.12616	14.4641	-1.23914	0.0142855	0.0366478	hypothetical protein BBA_06611 [Beauveria bassiana ARSEF 2860]
19890336	BBA_07324	7324	XM_008602421.1	5.7607	5.79671	5.79606	14.5995	13.5022	12.8623	-1.23913	5.29142e-25	1.72541e-23	breast cancer protein [Beauveria bassiana ARSEF 2860]
19885228	BBA_02216	2216	XM_008597313.1	2.01819	1.99614	2.00945	4.3563	4.89267	4.96793	-1.23887	3.78764e-06	2.23968e-05	Acyl-CoA N-acyltransferase [Beauveria bassiana ARSEF 2860]
19886913	BBA_03901	3901	XM_008598998.1	11.6805	11.5296	10.3416	22.3149	27.1855	29.5083	-1.23562	6.75582e-13	9.41082e-12	zinc finger protein 1 [Beauveria bassiana ARSEF 2860]
19891944	BBA_08932	8932	XM_008604029.1	1.72169	1.51986	1.63311	4.13208	4.38488	2.94541	-1.23353	9.15783e-08	6.94092e-07	Putative Zn(II)2Cys6 transcription factor [Beauveria bassiana ARSEF 2860]
19890020	BBA_07008	7008	XM_008602105.1	7.64994	7.62352	9.02583	16.5523	20.1374	20.3789	-1.23178	9.17368e-11	1.02456e-09	2,3-diketo-5-methylthio-1-phosphopentane phosphatase [Beauveria bassiana ARSEF 2860]
19889359	BBA_06347	6347	XM_008601444.1	103.155	105.753	115.648	249.418	259.837	252.933	-1.23168	6.49273e-32	2.90056e-30	DUF1275 domain protein [Beauveria bassiana ARSEF 2860]
19885593	BBA_02581	2581	XM_008597678.1	2.96672	2.75438	3.00668	6.63287	5.89009	7.96007	-1.23074	8.05625e-08	6.18459e-07	fatty acid hydroxylase superfamily protein [Beauveria bassiana ARSEF 2860]
19887513	BBA_04501	4501	XM_008599598.1	4.83876	6.1784	6.27423	11.8222	16.1647	12.5938	-1.23074	2.12532e-10	2.29042e-09	C2H2 finger domain protein [Beauveria bassiana ARSEF 2860]
19889178	BBA_06166	6166	XM_008601263.1	68.0864	130.512	95.8896	168.234	235.64	285.413	-1.22689	1.19232e-05	6.43156e-05	alcohol dehydrogenase I [Beauveria bassiana ARSEF 2860]
19892326	BBA_09314	9314	XM_008604411.1	1.59942	2.3427	2.03535	4.52483	4.23078	5.22506	-1.22583	2.22457e-07	1.582e-06	Putative Zn(II)2Cys6 transcription factor [Beauveria bassiana ARSEF 2860]
19891620	BBA_08608	8608	XM_008603705.1	239.405	217.146	228.371	558.267	491.217	552.352	-1.22571	6.38114e-27	2.32774e-25	ATP-citrate synthase subunit 1 [Beauveria bassiana ARSEF 2860]
19885337	BBA_02325	2325	XM_008597422.1	7.94249	9.60269	7.98398	16.4818	20.3719	22.7402	-1.22302	2.02597e-10	2.19033e-09	sugar 1,4-lactone oxidase [Beauveria bassiana ARSEF 2860]
19889762	BBA_06750	6750	XM_008601847.1	59.9628	81.9325	108.283	162.81	224.555	195.906	-1.22121	1.3241e-06	8.4081e-06	hypothetical protein BBA_06750 [Beauveria bassiana ARSEF 2860]
19886232	BBA_03220	3220	XM_008598317.1	3.02112	1.76163	2.02493	5.32154	5.21496	5.33258	-1.22098	0.000252224	0.00103087	hypothetical protein BBA_03220 [Beauveria bassiana ARSEF 2860]
19885005	BBA_01993	1993	XM_008597090.1	4.42771	3.61593	5.09935	15.4448	7.4871	7.6471	-1.21825	0.000296993	0.00119232	oxidoreductase family protein [Beauveria bassiana ARSEF 2860]
19888387	BBA_05375	5375	XM_008600472.1	1.76101	0.79999	1.35853	3.0687	3.03639	3.01284	-1.21803	0.000173821	0.000733242	ferric reductase transmembrane component 4 [Beauveria bassiana ARSEF 2860]
19885453	BBA_02441	2441	XM_008597538.1	9.88697	11.4386	11.0784	21.2876	26.7542	27.1842	-1.21506	4.01524e-14	6.26439e-13	WD repeat domain-containing protein [Beauveria bassiana ARSEF 2860]
19891755	BBA_08743	8743	XM_008603840.1	272.079	251.113	259.81	637.527	645.893	533.338	-1.21428	1.03402e-27	3.86938e-26	sarcosine oxidase [Beauveria bassiana ARSEF 2860]
19891734	BBA_08722	8722	XM_008603819.1	14.8071	18.056	19.5182	29.5386	45.4234	46.3094	-1.21111	4.99649e-08	3.97096e-07	homoserine kinase [Beauveria bassiana ARSEF 2860]
19889913	BBA_06901	6901	XM_008601998.1	61.3182	93.8906	108.247	170.064	199.992	239.399	-1.20996	6.64218e-07	4.45197e-06	hypothetical protein BBA_06901 [Beauveria bassiana ARSEF 2860]
19886911	BBA_03899	3899	XM_008598996.1	7.32475	13.3447	11.9239	18.5686	26.5542	30.2712	-1.20987	1.61948e-05	8.50058e-05	CHY zinc finger domain-containing protein [Beauveria bassiana ARSEF 2860]
19891655	BBA_08643	8643	XM_008603740.1	16.9196	22.7063	29.9738	55.4444	54.1827	50.9758	-1.20634	3.46455e-08	2.80847e-07	MFS transporter [Beauveria bassiana ARSEF 2860]
19889485	BBA_06473	6473	XM_008601570.1	16.26	12.7294	12.6217	44.932	24.4643	26.5583	-1.20538	3.32526e-06	1.97548e-05	Cytochrome P450 CYP684A2 [Beauveria bassiana ARSEF 2860]
19888063	BBA_05051	5051	XM_008600148.1	25.4394	43.5067	57.5459	68.1373	102.67	120.427	-1.20313	0.000193161	0.000808106	MIP family channel protein [Beauveria bassiana ARSEF 2860]
19883806	BBA_00794	794	XM_008595891.1	1.70154	1.34825	0.829463	2.88746	2.94213	3.09333	-1.20174	0.00117155	0.00408832	hypothetical protein BBA_00794 [Beauveria bassiana ARSEF 2860]
19884306	BBA_01294	1294	XM_008596391.1	13.0452	18.4179	20.1185	33.2917	43.0456	42.3073	-1.20172	2.37679e-08	2.00691e-07	zinc/iron transporter protein [Beauveria bassiana ARSEF 2860]
19887801	BBA_04789	4789	XM_008599886.1	5.33983	4.3549	6.05911	13.1038	11.638	11.4615	-1.20042	3.3603e-08	2.7415e-07	GrpB domain protein [Beauveria bassiana ARSEF 2860]
19885289	BBA_02277	2277	XM_008597374.1	2.64381	3.90652	3.69103	9.33023	7.10139	7.09708	-1.20001	1.41454e-07	1.04478e-06	Ser/Thr protein phosphatase family protein [Beauveria bassiana ARSEF 2860]
19893226	BBA_10214	10214	XM_008605311.1	50.159	73.6273	70.1012	117.011	175.539	152.796	-1.19971	2.7705e-08	2.31169e-07	hypothetical protein BBA_10214 [Beauveria bassiana ARSEF 2860]
19884838	BBA_01826	1826	XM_008596923.1	41.2319	41.0813	37.7556	108.535	87.4976	79.5805	-1.19878	9.13119e-17	1.74387e-15	capsular associated protein [Beauveria bassiana ARSEF 2860]
19890001	BBA_06989	6989	XM_008602086.1	10.1365	14.8186	11.8853	23.4572	27.1031	33.807	-1.1954	2.85481e-05	0.000143462	hypothetical protein BBA_06989 [Beauveria bassiana ARSEF 2860]
19889104	BBA_06092	6092	XM_008601189.1	54.1618	57.3129	58.3527	122.826	132.086	133.958	-1.19522	3.66894e-27	1.34807e-25	t-SNARE protein [Beauveria bassiana ARSEF 2860]
19884759	BBA_01747	1747	XM_008596844.1	29.4278	26.3283	26.3878	68.9558	59.7615	58.6552	-1.18968	2.33869e-23	7.05852e-22	putative SAC1 protein [Beauveria bassiana ARSEF 2860]
19883615	BBA_00603	603	XM_008595700.1	18.1441	21.592	25.5155	52.7756	50.797	44.965	-1.18674	7.30552e-13	1.01461e-11	AMP-binding enzyme [Beauveria bassiana ARSEF 2860]
19889051	BBA_06039	6039	XM_008601136.1	2.20628	3.63556	3.03894	4.81945	9.71992	5.6594	-1.18551	0.00212385	0.00696346	hypothetical protein BBA_06039 [Beauveria bassiana ARSEF 2860]
19884837	BBA_01825	1825	XM_008596922.1	2.38833	2.43182	1.91728	6.34066	5.39938	3.57659	-1.18483	1.24847e-05	6.70588e-05	siderochrome-iron transporter MirB [Beauveria bassiana ARSEF 2860]
19884129	BBA_01117	1117	XM_008596214.1	11.6229	13.0308	12.9921	24.361	29.0026	32.1656	-1.18393	3.06429e-12	4.02059e-11	C6 zinc finger domain-containing protein [Beauveria bassiana ARSEF 2860]
19885765	BBA_02753	2753	XM_008597850.1	1.17498	1.80054	2.46557	5.22926	3.12749	4.0041	-1.18381	0.00539459	0.0158386	hypothetical protein BBA_02753 [Beauveria bassiana ARSEF 2860]
19885529	BBA_02517	2517	XM_008597614.1	0.613663	1.01652	0.872017	2.27226	2.34189	1.05667	-1.18036	0.00171863	0.00577874	BR serine/threonine-protein kinase [Beauveria bassiana ARSEF 2860]
19890392	BBA_07380	7380	XM_008602477.1	181.571	180.453	181.039	400.794	414.641	414.519	-1.17941	2.97541e-41	1.89771e-39	siderophore iron transporter mirB [Beauveria bassiana ARSEF 2860]
19884006	BBA_00994	994	XM_008596091.1	14.7597	18.1556	11.9847	36.1078	32.8241	32.7389	-1.17912	5.9261e-09	5.38018e-08	membrane protein-like protein [Beauveria bassiana ARSEF 2860]
19891494	BBA_08482	8482	XM_008603579.1	17.7047	20.3467	21.1525	38.5462	46.6522	48.5585	-1.17585	4.40763e-13	6.24271e-12	major facilitator superfamily transporter [Beauveria bassiana ARSEF 2860]
19893369	BBA_10357	10357	XM_008605454.1	2.72636	1.62725	3.25839	7.97101	4.27639	4.94604	-1.17551	0.0126143	0.0329695	hypothetical protein BBA_10357 [Beauveria bassiana ARSEF 2860]
19886249	BBA_03237	3237	XM_008598334.1	41.9136	38.921	48.1876	112.291	90.9307	85.9718	-1.16442	3.46521e-14	5.44817e-13	sulfite reductase hemoprotein [Beauveria bassiana ARSEF 2860]
19892809	BBA_09797	9797	XM_008604894.1	2.98786	3.50172	2.31252	7.49827	5.61535	6.60731	-1.16381	7.22611e-07	4.79581e-06	C6 zinc finger domain protein [Beauveria bassiana ARSEF 2860]
19888320	BBA_05308	5308	XM_008600405.1	0.803457	0.676884	0.713981	1.77456	1.27723	1.86272	-1.16327	0.00205025	0.00674612	acyltransferase-like protein [Beauveria bassiana ARSEF 2860]
19892633	BBA_09621	9621	XM_008604718.1	5.05145	4.89886	5.1275	10.1688	13.19	10.3885	-1.16234	1.06093e-12	1.4539e-11	glycosyl hydrolase, putative [Beauveria bassiana ARSEF 2860]
19890078	BBA_07066	7066	XM_008602163.1	26.995	35.8038	41.5747	81.355	74.5292	77.5121	-1.16103	2.51455e-10	2.69556e-09	Putative Zn(II)2Cys6 transcription factor [Beauveria bassiana ARSEF 2860]
19887428	BBA_04416	4416	XM_008599513.1	15.1413	17.6638	16.5342	29.2239	39.9565	41.1002	-1.16037	6.13184e-10	6.24955e-09	putative DOT1 protein [Beauveria bassiana ARSEF 2860]
19892236	BBA_09224	9224	XM_008604321.1	2.44208	1.94511	1.76174	5.52724	5.58609	2.60008	-1.15718	0.000671505	0.00247537	hypothetical protein BBA_09224 [Beauveria bassiana ARSEF 2860]
19892783	BBA_09771	9771	XM_008604868.1	1.88478	1.93234	1.04545	4.17161	3.50089	3.1705	-1.15697	0.00055259	0.00208243	FAD dependent oxidoreductase [Beauveria bassiana ARSEF 2860]
19889484	BBA_06472	6472	XM_008601569.1	7.63766	6.83686	6.7788	22.6978	11.2402	13.3992	-1.15528	3.67569e-05	0.000180597	Cytochrome P450 CYP5099A1 [Beauveria bassiana ARSEF 2860]
19885998	BBA_02986	2986	XM_008598083.1	45.9931	67.3093	68.9477	118.551	148.277	138.836	-1.15437	6.38052e-09	5.75666e-08	hypothetical protein BBA_02986 [Beauveria bassiana ARSEF 2860]
19890689	BBA_07677	7677	XM_008602774.1	10.6544	12.0627	11.3134	20.7942	25.7793	29.1731	-1.15435	4.1322e-10	4.33347e-09	phosphotransferase family protein [Beauveria bassiana ARSEF 2860]
19886410	BBA_03398	3398	XM_008598495.1	0.576133	0.629671	0.424836	1.33587	1.26984	1.01973	-1.15272	8.00622e-05	0.000365461	pyridoxal-dependent decarboxylase domain protein [Beauveria bassiana ARSEF 2860]
19888057	BBA_05045	5045	XM_008600142.1	14.5434	16.8171	15.7502	29.52	32.8514	42.2261	-1.15072	7.59486e-09	6.80384e-08	hypothetical protein BBA_05045 [Beauveria bassiana ARSEF 2860]
19885939	BBA_02927	2927	XM_008598024.1	7.86729	6.54236	7.49052	13.7943	19.6853	14.8485	-1.14192	3.32354e-08	2.71369e-07	alcohol dehydrogenase zinc-binding domain-containing protein [Beauveria bassiana ARSEF 2860]
19884218	BBA_01206	1206	XM_008596303.1	13.8542	12.1818	12.0913	22.0946	28.2183	33.7158	-1.14006	4.84246e-08	3.86064e-07	N-glycosylase/DNA lyase [Beauveria bassiana ARSEF 2860]
19885886	BBA_02874	2874	XM_008597971.1	51.8153	49.3117	61.4399	131.034	110.66	116.36	-1.13915	1.27513e-15	2.22949e-14	Cytochrome P450 CYP505D4 [Beauveria bassiana ARSEF 2860]
19888407	BBA_05395	5395	XM_008600492.1	2.87127	3.71426	2.28624	5.63033	7.43219	6.47506	-1.13896	8.54906e-05	0.000388423	major allergen Asp f 2-like protein [Beauveria bassiana ARSEF 2860]
19889801	BBA_06789	6789	XM_008601886.1	31.2344	34.0169	31.4366	57.5452	74.5383	80.8274	-1.13884	1.05897e-10	1.17753e-09	Acyl-CoA N-acyltransferase [Beauveria bassiana ARSEF 2860]
19887174	BBA_04162	4162	XM_008599259.1	91.591	163.984	231.748	378.533	369.136	324.023	-1.13694	0.000147784	0.000635031	ZIP zinc/iron transporter [Beauveria bassiana ARSEF 2860]
19886045	BBA_03033	3033	XM_008598130.1	23.6608	22.2994	24.8495	42.1705	56.481	56.8874	-1.13526	2.35283e-11	2.79065e-10	dynamin family protein [Beauveria bassiana ARSEF 2860]
19884885	BBA_01873	1873	XM_008596970.1	18.6546	20.5304	21.0327	44.6771	44.4798	43.0094	-1.1341	3.48579e-25	1.14771e-23	MFS transporter [Beauveria bassiana ARSEF 2860]
19884540	BBA_01528	1528	XM_008596625.1	10.1314	7.82813	8.96917	17.2314	22.0168	19.7456	-1.13142	3.29698e-11	3.84749e-10	frequency clock protein [Beauveria bassiana ARSEF 2860]
19883114	BBA_00102	102	XM_008595199.1	3.37986	3.4015	1.91606	4.00191	6.34129	8.70324	-1.13086	0.00727472	0.0205725	ATP-binding protein [Beauveria bassiana ARSEF 2860]
19887827	BBA_04815	4815	XM_008599912.1	39.9889	49.0317	46.9546	78.146	97.5383	122.021	-1.13054	8.12037e-08	6.21969e-07	TPR repeat protein [Beauveria bassiana ARSEF 2860]
19883489	BBA_00477	477	XM_008595574.1	6.68238	6.99228	5.84775	10.6689	15.357	16.7161	-1.13052	1.85472e-06	1.15179e-05	hypothetical protein BBA_00477 [Beauveria bassiana ARSEF 2860]
19889144	BBA_06132	6132	XM_008601229.1	49.9839	61.0865	72.1224	125.798	130.379	144.895	-1.1305	1.98573e-10	2.15142e-09	tat pathway signal sequence [Beauveria bassiana ARSEF 2860]
19890561	BBA_07549	7549	XM_008602646.1	18.0668	13.7423	11.3928	31.1991	31.8693	31.3222	-1.12755	7.97368e-09	7.11805e-08	MFS transporter [Beauveria bassiana ARSEF 2860]
19885980	BBA_02968	2968	XM_008598065.1	33.2957	60.9446	93.9126	147.664	147.534	115.767	-1.12711	0.000627016	0.00232574	regulator of G protein signaling [Beauveria bassiana ARSEF 2860]
19889161	BBA_06149	6149	XM_008601246.1	9.30094	8.79152	8.58877	21.3919	22.8924	13.9506	-1.12606	6.32584e-08	4.93464e-07	major facilitator superfamily transporter [Beauveria bassiana ARSEF 2860]
19888100	BBA_05088	5088	XM_008600185.1	6.3284	6.4223	6.33722	15.0883	12.2441	14.3255	-1.12593	1.35912e-09	1.324e-08	cutinase-like protein [Beauveria bassiana ARSEF 2860]
19886397	BBA_03385	3385	XM_008598482.1	11.287	9.49119	9.98465	17.3388	23.4677	26.3284	-1.12587	4.42226e-07	3.03836e-06	AoPex11B-like protein [Beauveria bassiana ARSEF 2860]
19891619	BBA_08607	8607	XM_008603704.1	303.41	273.346	280.161	615.923	582.494	662.695	-1.11894	4.76857e-21	1.24314e-19	Succinyl-CoA synthetase-like protein [Beauveria bassiana ARSEF 2860]
19893080	BBA_10068	10068	XM_008605165.1	1.60591	2.39579	1.00705	3.1498	4.0559	3.67257	-1.11893	0.00315964	0.00988642	hypothetical protein BBA_10068 [Beauveria bassiana ARSEF 2860]
19887177	BBA_04165	4165	XM_008599262.1	1.20167	1.18713	1.20116	2.58723	2.93278	2.26972	-1.11761	7.88246e-05	0.000360722	toxD-like zinc binding oxidoreductase [Beauveria bassiana ARSEF 2860]
19884137	BBA_01125	1125	XM_008596222.1	67.1266	56.2645	63.714	128.521	140.848	136.605	-1.11754	3.34568e-19	7.67615e-18	isocitrate lyase [Beauveria bassiana ARSEF 2860]
19885591	BBA_02579	2579	XM_008597676.1	29.3759	43.3502	42.1935	71.3693	83.0668	93.9731	-1.11209	7.32123e-08	5.66748e-07	beta-glucuronidase [Beauveria bassiana ARSEF 2860]
19891745	BBA_08733	8733	XM_008603830.1	69.9464	57.6968	48.9181	105.941	135.573	140.043	-1.11173	1.169e-08	1.02462e-07	allantoicase-like protein [Beauveria bassiana ARSEF 2860]
19887131	BBA_04119	4119	XM_008599216.1	14.7819	16.2374	14.6267	26.9044	36.6882	34.9242	-1.10988	1.45441e-10	1.59452e-09	Amine oxidase [Beauveria bassiana ARSEF 2860]
19889737	BBA_06725	6725	XM_008601822.1	2.83256	3.56779	3.32841	8.2007	5.85331	6.93745	-1.10947	4.99033e-09	4.58812e-08	ABC transporter [Beauveria bassiana ARSEF 2860]
19889529	BBA_06517	6517	XM_008601614.1	8.21659	10.4288	9.41239	17.1824	22.9958	20.3509	-1.10923	7.96891e-10	7.99335e-09	sterol O-acyltransferase [Beauveria bassiana ARSEF 2860]
19886303	BBA_03291	3291	XM_008598388.1	5.31333	9.40089	7.8446	15.8451	17.5914	15.2296	-1.10922	3.48587e-06	2.06847e-05	MFS monocarboxylate transporter [Beauveria bassiana ARSEF 2860]
19883384	BBA_00372	372	XM_008595469.1	17.7996	18.4219	19.3593	31.5595	41.6873	46.5498	-1.10793	1.64069e-08	1.41361e-07	Mitochondrial carrier protein [Beauveria bassiana ARSEF 2860]
19893197	BBA_10185	10185	XM_008605282.1	4.44522	4.55774	3.55282	12.6005	7.66456	6.76365	-1.10614	0.000111939	0.000492708	hypothetical protein BBA_10185 [Beauveria bassiana ARSEF 2860]
19886803	BBA_03791	3791	XM_008598888.1	57.5213	55.9476	50.3773	182.313	108.154	61.9622	-1.10499	0.000927919	0.00331222	O-methyltransferase family protein [Beauveria bassiana ARSEF 2860]
19885637	BBA_02625	2625	XM_008597722.1	95.4995	106.389	112.255	159.735	207.433	307.862	-1.10353	1.62458e-05	8.52297e-05	Putative Gcn5-related N-acetyltransferase [Beauveria bassiana ARSEF 2860]
19886164	BBA_03152	3152	XM_008598249.1	8.80447	10.0453	7.27274	17.8426	20.3384	17.9181	-1.10268	2.20717e-08	1.86992e-07	NADPH-dependent FMN reductase family protein [Beauveria bassiana ARSEF 2860]
19888579	BBA_05567	5567	XM_008600664.1	21.3111	24.1983	25.2142	34.8017	52.2674	64.5322	-1.10002	6.59658e-06	3.73929e-05	choline kinase [Beauveria bassiana ARSEF 2860]
19884105	BBA_01093	1093	XM_008596190.1	39.1283	35.5116	35.0807	96.013	85.351	53.8193	-1.09995	6.69311e-07	4.48018e-06	hypothetical protein BBA_01093 [Beauveria bassiana ARSEF 2860]
19891736	BBA_08724	8724	XM_008603821.1	0.542897	1.17653	0.813857	1.64111	1.60373	2.17631	-1.09759	0.020688	0.0499873	hypothetical protein BBA_08724 [Beauveria bassiana ARSEF 2860]
19887185	BBA_04173	4173	XM_008599270.1	1.75133	1.14394	1.49532	3.55424	3.33322	2.49475	-1.09552	0.000167828	0.000710032	amidase-like protein [Beauveria bassiana ARSEF 2860]
19888406	BBA_05394	5394	XM_008600491.1	47.8118	56.9921	58.6707	97.0624	109.816	141.71	-1.09246	2.62373e-08	2.19669e-07	C4-dicarboxylate transporter/malic acid transporter [Beauveria bassiana ARSEF 2860]
19887816	BBA_04804	4804	XM_008599901.1	11.8624	13.3466	14.7227	39.4414	22.044	23.6606	-1.09241	1.16819e-05	6.32156e-05	tripeptidyl peptidase SED3 [Beauveria bassiana ARSEF 2860]
19886481	BBA_03469	3469	XM_008598566.1	1.54745	0.966074	2.19917	3.13206	4.44513	2.46667	-1.09169	0.0116383	0.0307755	hypothetical protein BBA_03469 [Beauveria bassiana ARSEF 2860]
19887565	BBA_04553	4553	XM_008599650.1	100.152	107.409	107.543	208.686	225.693	237.04	-1.09139	1.62106e-20	4.05905e-19	D-amino acid oxidase [Beauveria bassiana ARSEF 2860]
19886727	BBA_03715	3715	XM_008598812.1	5.09476	5.32986	5.12696	10.5648	10.701	11.8562	-1.09073	1.24083e-11	1.50518e-10	MaoC-like dehydratase [Beauveria bassiana ARSEF 2860]
19887712	BBA_04700	4700	XM_008599797.1	30.2294	42.2116	37.7372	53.404	70.9625	110.275	-1.09062	0.000189657	0.000794757	hypothetical protein BBA_04700 [Beauveria bassiana ARSEF 2860]
19886333	BBA_03321	3321	XM_008598418.1	12.4872	12.6151	12.7008	25.1586	30.3539	24.9937	-1.0906	1.01143e-15	1.77455e-14	transmembrane amino acid transporter [Beauveria bassiana ARSEF 2860]
19887845	BBA_04833	4833	XM_008599930.1	5.78518	4.94375	5.47929	9.03492	9.90491	15.5744	-1.09046	5.26455e-05	0.000249476	hypothetical protein BBA_04833 [Beauveria bassiana ARSEF 2860]
19888446	BBA_05434	5434	XM_008600531.1	0.894742	0.755691	0.842865	1.99842	1.36438	1.94162	-1.08914	0.00167131	0.00563832	hypothetical protein BBA_05434 [Beauveria bassiana ARSEF 2860]
19885883	BBA_02871	2871	XM_008597968.1	11.8481	13.2069	15.4713	29.9847	29.3363	26.8264	-1.08795	2.11775e-13	3.09454e-12	hypothetical protein BBA_02871 [Beauveria bassiana ARSEF 2860]
19890768	BBA_07756	7756	XM_008602853.1	4.10131	4.48722	4.5562	8.60162	9.97405	9.3519	-1.08721	5.73936e-13	8.03906e-12	prolyl oligopeptidase [Beauveria bassiana ARSEF 2860]
19888529	BBA_05517	5517	XM_008600614.1	21.5238	23.7295	26.9668	43.4773	51.1879	58.4842	-1.08447	1.02776e-09	1.01485e-08	TBC domain-containing protein [Beauveria bassiana ARSEF 2860]
19892387	BBA_09375	9375	XM_008604472.1	38.4644	45.2292	40.7988	64.2348	100.771	98.8683	-1.08379	1.23977e-06	7.90725e-06	Protein of unknown function DUF1674 [Beauveria bassiana ARSEF 2860]
19887010	BBA_03998	3998	XM_008599095.1	15.4044	22.8997	31.8024	36.427	55.2841	56.7931	-1.08288	0.000284079	0.0011464	cAMP phosphodiesterase class-II [Beauveria bassiana ARSEF 2860]
19888245	BBA_05233	5233	XM_008600330.1	10.8405	10.771	8.46048	25.4327	20.5206	17.714	-1.08213	1.89783e-06	1.17425e-05	hypothetical protein BBA_05233 [Beauveria bassiana ARSEF 2860]
19887621	BBA_04609	4609	XM_008599706.1	26.8243	26.3606	25.4415	47.0962	55.5888	63.71	-1.08153	5.66569e-10	5.82716e-09	hypothetical protein BBA_04609 [Beauveria bassiana ARSEF 2860]
19885338	BBA_02326	2326	XM_008597423.1	5.32416	3.01689	2.63669	10.0989	6.90936	6.20405	-1.08031	0.00100438	0.0035576	sodium symporter family protein [Beauveria bassiana ARSEF 2860]
19887059	BBA_04047	4047	XM_008599144.1	28.7916	26.8816	29.8462	65.8855	60.0443	54.8948	-1.08027	5.71193e-20	1.37588e-18	WD domain-containing protein [Beauveria bassiana ARSEF 2860]
19885458	BBA_02446	2446	XM_008597543.1	148.53	161.539	166.821	311.55	320.767	375.307	-1.07923	1.30771e-14	2.11171e-13	ice nucleation protein [Beauveria bassiana ARSEF 2860]
19885748	BBA_02736	2736	XM_008597833.1	67.9349	81.2249	62.788	136.634	172.698	138.271	-1.07851	4.71449e-11	5.42059e-10	hypothetical protein BBA_02736 [Beauveria bassiana ARSEF 2860]
19886934	BBA_03922	3922	XM_008599019.1	22.1502	32.6155	37.3898	55.1722	68.4107	70.9503	-1.07788	2.87592e-06	1.7247e-05	transmembrane amino acid transporter [Beauveria bassiana ARSEF 2860]
19889744	BBA_06732	6732	XM_008601829.1	17.3675	25.0553	17.1748	34.4216	46.5239	44.8359	-1.07759	6.60987e-07	4.43324e-06	MYB DNA-binding domain-containing protein [Beauveria bassiana ARSEF 2860]
19891398	BBA_08386	8386	XM_008603483.1	57.6931	51.5426	61.0882	127.474	105.853	125.95	-1.07682	8.51216e-14	1.28074e-12	pyruvate decarboxylase [Beauveria bassiana ARSEF 2860]
19891271	BBA_08259	8259	XM_008603356.1	20.0018	24.8017	27.1281	37.9592	49.6472	64.1205	-1.07678	7.11117e-06	4.00858e-05	glycosyltransferase family 31 [Beauveria bassiana ARSEF 2860]
19884038	BBA_01026	1026	XM_008596123.1	3.42139	4.35114	4.33	9.73191	8.89964	6.86813	-1.07517	2.47126e-06	1.49887e-05	hypothetical protein BBA_01026 [Beauveria bassiana ARSEF 2860]
19883695	BBA_00683	683	XM_008595780.1	27.1376	28.8921	37.0478	56.0188	66.7748	73.3068	-1.07509	1.85377e-08	1.58776e-07	heterokaryon incompatibility protein [Beauveria bassiana ARSEF 2860]
19885743	BBA_02731	2731	XM_008597828.1	127.897	165.426	147.006	244.496	317.872	365.198	-1.07487	7.38618e-08	5.70474e-07	hypothetical protein BBA_02731 [Beauveria bassiana ARSEF 2860]
19889113	BBA_06101	6101	XM_008601198.1	15.3436	14.6253	14.4341	29.3343	31.4673	32.6613	-1.07374	1.00776e-18	2.23625e-17	ABC1 family protein [Beauveria bassiana ARSEF 2860]
19886745	BBA_03733	3733	XM_008598830.1	1.71618	1.60882	1.51106	2.36029	3.68355	4.11687	-1.0711	0.00368922	0.0113474	hypothetical protein BBA_03733 [Beauveria bassiana ARSEF 2860]
19886441	BBA_03429	3429	XM_008598526.1	5.82767	5.86752	6.08975	10.4839	12.6353	14.2238	-1.07018	1.07636e-08	9.47517e-08	FAD binding domain-containing protein [Beauveria bassiana ARSEF 2860]
19890481	BBA_07469	7469	XM_008602566.1	3.28008	4.19754	5.46313	6.45649	8.11792	12.5956	-1.07009	0.00082933	0.0029919	fungal specific transcription factor domain protein [Beauveria bassiana ARSEF 2860]
19889662	BBA_06650	6650	XM_008601747.1	70.5185	80.2591	109.906	171.165	182.523	193.263	-1.06911	6.36987e-08	4.96136e-07	putative aspartic endopeptidase [Beauveria bassiana ARSEF 2860]
19885394	BBA_02382	2382	XM_008597479.1	19.3838	19.552	20.9475	37.1288	33.7752	54.5726	-1.06719	1.68663e-06	1.05256e-05	Cytochrome P450 CYP52T1 [Beauveria bassiana ARSEF 2860]
19887777	BBA_04765	4765	XM_008599862.1	1.10872	1.47385	2.09828	2.46251	3.24275	4.08899	-1.06517	0.00477094	0.0142091	integral membrane protein [Beauveria bassiana ARSEF 2860]
19887681	BBA_04669	4669	XM_008599766.1	1.97708	1.92197	1.2244	3.11782	3.98582	3.61654	-1.06514	0.000194033	0.000810749	3-octaprenyl-4-hydroxybenzoate carboxy-lyase, putative [Beauveria bassiana ARSEF 2860]
19888090	BBA_05078	5078	XM_008600175.1	17.0478	17.9461	16.5208	31.4031	36.1803	40.0941	-1.06366	1.59792e-12	2.16928e-11	increased rDNA silencing protein 4 [Beauveria bassiana ARSEF 2860]
19886095	BBA_03083	3083	XM_008598180.1	6.9172	7.8201	8.7939	14.3327	15.1186	19.7168	-1.06315	1.08833e-06	7.0253e-06	short chain dehydrogenase [Beauveria bassiana ARSEF 2860]
19886059	BBA_03047	3047	XM_008598144.1	28.6514	37.2488	37.7899	67.9417	66.365	82.3032	-1.06282	7.80829e-09	6.98887e-08	pyridoxine biosynthesis protein [Beauveria bassiana ARSEF 2860]
19891478	BBA_08466	8466	XM_008603563.1	1.4614	1.00576	1.76278	3.94731	2.97212	1.90426	-1.06074	0.00885722	0.0243286	hypothetical protein BBA_08466 [Beauveria bassiana ARSEF 2860]
19889712	BBA_06700	6700	XM_008601797.1	0.676281	1.22199	0.614935	2.1061	1.4488	1.68481	-1.05996	0.00656138	0.0188549	alkaline serine protease AorO [Beauveria bassiana ARSEF 2860]
19890653	BBA_07641	7641	XM_008602738.1	22.3703	21.1015	18.7386	38.1004	43.9795	47.5384	-1.05904	6.47971e-12	8.1426e-11	hypothetical protein BBA_07641 [Beauveria bassiana ARSEF 2860]
19883479	BBA_00467	467	XM_008595564.1	6.80539	12.9158	14.372	19.3189	25.0441	26.6637	-1.05888	0.000388672	0.00151889	major facilitator superfamily transporter [Beauveria bassiana ARSEF 2860]
19886121	BBA_03109	3109	XM_008598206.1	77.9833	94.139	119.171	130.56	197.431	278.71	-1.05851	0.000338664	0.00134158	homogentisate 1,2-dioxygenase [Beauveria bassiana ARSEF 2860]
19883347	BBA_00335	335	XM_008595432.1	27.3794	29.2362	48.7874	75.8285	67.0578	76.5357	-1.05779	2.13639e-05	0.000110087	SUR7 protein [Beauveria bassiana ARSEF 2860]
19889013	BBA_06001	6001	XM_008601098.1	4.41995	5.58921	5.37627	14.4774	8.63276	8.88883	-1.05646	2.39848e-05	0.000122226	hypothetical protein BBA_06001 [Beauveria bassiana ARSEF 2860]
19886895	BBA_03883	3883	XM_008598980.1	206.589	199.122	145.131	573.061	293.305	278.387	-1.05532	0.000279983	0.00113255	phytase, putative [Beauveria bassiana ARSEF 2860]
19888709	BBA_05697	5697	XM_008600794.1	12.0759	12.7331	13.9401	23.2106	27.6028	29.6887	-1.05487	1.11794e-10	1.24174e-09	biotin-protein ligase [Beauveria bassiana ARSEF 2860]
19891883	BBA_08871	8871	XM_008603968.1	98.875	95.2756	102.757	235.288	196.401	185.117	-1.0548	3.22773e-16	5.89773e-15	phosphoadenosine phosphosulfate reductase [Beauveria bassiana ARSEF 2860]
19888376	BBA_05364	5364	XM_008600461.1	46.4881	53.5986	60.7197	82.922	114.688	136.368	-1.05443	3.19771e-06	1.90194e-05	delta-aminolevulinic acid dehydratase [Beauveria bassiana ARSEF 2860]
19887309	BBA_04297	4297	XM_008599394.1	16.3789	19.7086	24.8416	38.3187	45.3201	42.8793	-1.05414	3.28519e-08	2.68454e-07	hypothetical protein BBA_04297 [Beauveria bassiana ARSEF 2860]
19889112	BBA_06100	6100	XM_008601197.1	7.2357	11.1977	9.25767	16.4137	20.933	20.1278	-1.0535	7.23805e-06	4.07105e-05	hypothetical protein BBA_06100 [Beauveria bassiana ARSEF 2860]
19889140	BBA_06128	6128	XM_008601225.1	1.37233	1.89838	1.50983	2.31552	3.54964	4.05299	-1.0529	0.00283441	0.00896595	C6 zinc finger domain-containing protein [Beauveria bassiana ARSEF 2860]
19890641	BBA_07629	7629	XM_008602726.1	4.37914	2.94019	4.61419	10.27	8.01829	6.46631	-1.05268	4.78725e-05	0.000228997	SNF2 family DNA-dependent ATPase [Beauveria bassiana ARSEF 2860]
19886476	BBA_03464	3464	XM_008598561.1	36.3191	43.5206	45.0327	79.1871	89.1513	90.6864	-1.05264	9.37282e-13	1.29319e-11	C6 finger domain protein [Beauveria bassiana ARSEF 2860]
19884273	BBA_01261	1261	XM_008596358.1	46.5205	47.0804	51.0052	82.8693	101.435	115.041	-1.04968	8.38695e-10	8.37127e-09	hypothetical protein BBA_01261 [Beauveria bassiana ARSEF 2860]
19886286	BBA_03274	3274	XM_008598371.1	43.6851	43.9242	34.7551	86.4883	80.5744	86.1663	-1.04926	1.77348e-12	2.40119e-11	hypothetical protein BBA_03274 [Beauveria bassiana ARSEF 2860]
19890760	BBA_07748	7748	XM_008602845.1	4.1075	2.84188	1.65524	5.21193	6.85286	5.74068	-1.04914	0.00112995	0.00395815	ABC transporter [Beauveria bassiana ARSEF 2860]
19885767	BBA_02755	2755	XM_008597852.1	23.888	28.4615	31.4085	67.5344	53.4496	52.3019	-1.04886	6.28312e-10	6.37809e-09	VTC domain-containing protein [Beauveria bassiana ARSEF 2860]
19891043	BBA_08031	8031	XM_008603128.1	52.317	43.1308	38.0121	84.9788	87.8335	103.271	-1.04869	4.17742e-09	3.88653e-08	hypothetical protein BBA_08031 [Beauveria bassiana ARSEF 2860]
19892677	BBA_09665	9665	XM_008604762.1	0.75345	0.717358	0.77376	1.49162	1.48018	1.66786	-1.04758	0.0170568	0.0424163	hypothetical protein BBA_09665 [Beauveria bassiana ARSEF 2860]
19883212	BBA_00200	200	XM_008595297.1	5.28825	4.27562	3.35964	10.2984	10.5128	5.87817	-1.04627	0.0203822	0.0494134	hypothetical protein BBA_00200 [Beauveria bassiana ARSEF 2860]
19889539	BBA_06527	6527	XM_008601624.1	4.48271	3.43881	4.40754	7.34233	9.09445	8.99484	-1.04456	5.88214e-07	3.97672e-06	feruloyl esterase B precursor [Beauveria bassiana ARSEF 2860]
19884926	BBA_01914	1914	XM_008597011.1	51.3609	70.9832	69.4528	103.894	142.912	148.646	-1.04392	7.47433e-07	4.95083e-06	MBOAT family protein [Beauveria bassiana ARSEF 2860]
19889683	BBA_06671	6671	XM_008601768.1	16.9881	14.6669	12.3154	31.8849	25.5221	33.1335	-1.04203	2.01909e-07	1.44499e-06	glycoside hydrolase family 16 [Beauveria bassiana ARSEF 2860]
19884296	BBA_01284	1284	XM_008596381.1	15.187	23.1767	28.7824	33.1288	49.0017	55.9212	-1.03983	0.000330883	0.00131192	CP2 transcription factor [Beauveria bassiana ARSEF 2860]
19887514	BBA_04502	4502	XM_008599599.1	9.98813	11.9502	10.4169	19.3165	22.3403	24.836	-1.0392	1.05087e-09	1.03666e-08	patatin-like phospholipase [Beauveria bassiana ARSEF 2860]
19891167	BBA_08155	8155	XM_008603252.1	19.4187	24.8845	27.6855	42.3587	58.4448	47.1351	-1.03916	3.77098e-07	2.61749e-06	PQ loop repeat family protein [Beauveria bassiana ARSEF 2860]
19883954	BBA_00942	942	XM_008596039.1	6.3309	5.59573	5.65999	10.7368	12.0107	13.3622	-1.03791	3.55572e-09	3.32644e-08	WD domain-containing protein [Beauveria bassiana ARSEF 2860]
19888766	BBA_05754	5754	XM_008600851.1	62.1804	63.9332	64.3972	133.945	138.858	118.1	-1.03694	1.44777e-21	3.91515e-20	nitroreductase family protein [Beauveria bassiana ARSEF 2860]
19883391	BBA_00379	379	XM_008595476.1	117.355	120.734	100.486	202.61	223.008	267.642	-1.03392	1.36531e-09	1.32875e-08	TspO/MBR family protein [Beauveria bassiana ARSEF 2860]
19890851	BBA_07839	7839	XM_008602936.1	49.5794	58.4355	64.2438	94.7504	115.831	142.094	-1.03376	6.91377e-07	4.60358e-06	short chain dehydrogenase, putative [Beauveria bassiana ARSEF 2860]
19889905	BBA_06893	6893	XM_008601990.1	35.0634	35.3976	32.9391	66.9153	70.0604	74.6488	-1.03327	2.9903e-18	6.33081e-17	ferrochelatase-like protein [Beauveria bassiana ARSEF 2860]
19892423	BBA_09411	9411	XM_008604508.1	7.66119	6.87944	8.22128	12.2222	16.8241	17.5296	-1.03296	9.98744e-07	6.46347e-06	major facilitator superfamily transporter [Beauveria bassiana ARSEF 2860]
19886632	BBA_03620	3620	XM_008598717.1	20.0129	20.2607	20.4268	32.3335	38.747	53.0407	-1.03197	7.94259e-06	4.4329e-05	NADH:ubiquinone oxidoreductase, 17.2kDa subunit [Beauveria bassiana ARSEF 2860]
19887312	BBA_04300	4300	XM_008599397.1	51.4739	61.3082	68.6142	101.35	127.011	142.36	-1.03119	1.68072e-07	1.2262e-06	glutamate-cysteine ligase modifier subunit [Beauveria bassiana ARSEF 2860]
19889936	BBA_06924	6924	XM_008602021.1	1.92625	1.82424	1.60369	4.45403	4.09019	2.39668	-1.03099	0.00011717	0.000512829	mixed-linked glucanase [Beauveria bassiana ARSEF 2860]
19883564	BBA_00552	552	XM_008595649.1	6.45406	7.32831	5.92492	14.4041	14.5989	11.2385	-1.02995	4.35636e-08	3.49509e-07	Bax-like protein [Beauveria bassiana ARSEF 2860]
19884567	BBA_01555	1555	XM_008596652.1	4.58668	6.55058	3.71757	7.66402	10.3665	12.2927	-1.02949	0.00551939	0.0161722	glutathione-dependent formaldehyde-activating enzyme [Beauveria bassiana ARSEF 2860]
19890208	BBA_07196	7196	XM_008602293.1	34.1582	34.3044	34.706	60.5218	75.8305	74.1464	-1.02881	3.28895e-13	4.73095e-12	GTPase activating protein [Beauveria bassiana ARSEF 2860]
19884723	BBA_01711	1711	XM_008596808.1	2.0047	1.6703	1.7339	4.14965	3.78936	3.09557	-1.02862	1.22724e-05	6.60939e-05	phosphotransferase enzyme family protein [Beauveria bassiana ARSEF 2860]
19885165	BBA_02153	2153	XM_008597250.1	5.51096	7.55741	5.01769	8.99419	13.2164	14.6863	-1.02862	0.000298281	0.00119607	putative endochitinase CHI3 [Beauveria bassiana ARSEF 2860]
19891084	BBA_08072	8072	XM_008603169.1	14.5333	12.5425	13.506	38.7549	21.7893	22.1748	-1.02739	3.79747e-05	0.000186039	phosphate transporter [Beauveria bassiana ARSEF 2860]
19887213	BBA_04201	4201	XM_008599298.1	161.501	151.891	159.604	351.748	309.698	302.517	-1.02715	1.7485e-21	4.70331e-20	glutathione S-transferase II [Beauveria bassiana ARSEF 2860]
19887815	BBA_04803	4803	XM_008599900.1	13.05	18.4853	16.8732	28.76	35.5005	34.3691	-1.02676	1.32802e-07	9.8231e-07	F-box domain-containing protein [Beauveria bassiana ARSEF 2860]
19885427	BBA_02415	2415	XM_008597512.1	11.5297	9.45658	9.75988	22.6628	20.3972	19.5181	-1.02525	3.67633e-11	4.26564e-10	alpha/beta hydrolase fold protein [Beauveria bassiana ARSEF 2860]
19888736	BBA_05724	5724	XM_008600821.1	13.6656	14.0475	10.0439	33.0631	21.8854	21.8809	-1.02491	0.000177955	0.000748812	methyltransferase domain-containing protein [Beauveria bassiana ARSEF 2860]
19885225	BBA_02213	2213	XM_008597310.1	7.65069	9.85425	12.5634	20.9373	18.0682	22.1632	-1.02455	9.53233e-06	5.25081e-05	hypothetical protein BBA_02213 [Beauveria bassiana ARSEF 2860]
19885431	BBA_02419	2419	XM_008597516.1	251.075	279.391	237.649	474.371	526.862	561.285	-1.02448	2.90652e-14	4.59829e-13	adhesin protein Mad1 [Beauveria bassiana ARSEF 2860]
19886365	BBA_03353	3353	XM_008598450.1	2.96378	4.5657	3.82782	6.9226	7.70256	8.47011	-1.02398	0.000180664	0.000759584	hypothetical protein BBA_03353 [Beauveria bassiana ARSEF 2860]
19884367	BBA_01355	1355	XM_008596452.1	25.0223	29.8048	32.4399	43.5395	60.7826	73.1317	-1.02393	1.17665e-05	6.36056e-05	hypothetical protein BBA_01355 [Beauveria bassiana ARSEF 2860]
19890092	BBA_07080	7080	XM_008602177.1	13.1902	12.8268	12.5394	23.3362	26.7896	28.2241	-1.02296	7.1105e-14	1.08642e-12	PX domain-containing protein [Beauveria bassiana ARSEF 2860]
19887496	BBA_04484	4484	XM_008599581.1	1.05788	1.23388	1.0709	2.91623	2.12883	1.76415	-1.01788	0.000695378	0.00255594	hypothetical protein BBA_04484 [Beauveria bassiana ARSEF 2860]
19886473	BBA_03461	3461	XM_008598558.1	7.98049	10.794	10.2161	18.9696	19.7213	19.9559	-1.01646	1.5091e-09	1.46028e-08	fatty acid desaturase [Beauveria bassiana ARSEF 2860]
19890697	BBA_07685	7685	XM_008602782.1	43.6786	48.2413	63.0673	113.498	102.09	97.9431	-1.01646	1.04351e-08	9.22601e-08	GAT domain-containing protein [Beauveria bassiana ARSEF 2860]
19891937	BBA_08925	8925	XM_008604022.1	1.79732	1.54458	1.03181	3.36929	3.1877	2.29017	-1.01636	0.0083771	0.023211	O-methyltransferase, family 3 [Beauveria bassiana ARSEF 2860]
19883862	BBA_00850	850	XM_008595947.1	15.4999	15.7425	17.5386	40.723	32.9967	24.9062	-1.01564	3.59769e-07	2.50578e-06	putative SERINE-TYPE CARBOXYPEPTIDASE F PRECURSOR [Beauveria bassiana ARSEF 2860]
19889734	BBA_06722	6722	XM_008601819.1	70.2658	72.4637	74.9419	110.378	150.896	178.196	-1.01361	8.87815e-07	5.8086e-06	CDP-alcohol phosphatidyltransferase [Beauveria bassiana ARSEF 2860]
19892868	BBA_09856	9856	XM_008604953.1	0.057994	0.059191	0.067893	0.117344	0.130766	0.125213	-1.01229	0.00567522	0.0165809	hybrid PKS-NRPS protein [Beauveria bassiana ARSEF 2860]
19886264	BBA_03252	3252	XM_008598349.1	21.9104	27.0271	20.8268	45.464	45.9953	49.2103	-1.01175	2.58434e-10	2.76746e-09	glutathione S-transferase I [Beauveria bassiana ARSEF 2860]
19885613	BBA_02601	2601	XM_008597698.1	22.9094	21.0811	21.5903	43.0095	41.9191	47.27	-1.01136	2.98112e-15	5.06391e-14	thiamine-repressible mitochondrial transport protein THI74 [Beauveria bassiana ARSEF 2860]
19888383	BBA_05371	5371	XM_008600468.1	25.8968	29.4769	30.6576	53.3824	54.5991	65.4185	-1.01117	5.56027e-10	5.73035e-09	2-nitropropane dioxygenase [Beauveria bassiana ARSEF 2860]
19892404	BBA_09392	9392	XM_008604489.1	31.7406	36.2967	39.0403	75.1558	72.6403	67.9691	-1.01081	2.86889e-15	4.88145e-14	Alkaline phosphatase-like protein [Beauveria bassiana ARSEF 2860]
19887321	BBA_04309	4309	XM_008599406.1	65.5083	63.49	74.5801	134.109	134.319	141.725	-1.01058	2.26023e-16	4.16745e-15	pyruvate carboxylase [Beauveria bassiana ARSEF 2860]
19890546	BBA_07534	7534	XM_008602631.1	955.677	967.585	803.879	1664.7	2056.18	1767.74	-1.00905	1.09131e-12	1.49352e-11	hypothetical protein BBA_07534 [Beauveria bassiana ARSEF 2860]
19891575	BBA_08563	8563	XM_008603660.1	10.4436	11.3896	10.5248	18.6508	23.0558	23.3528	-1.00764	1.94949e-11	2.33409e-10	ABC transporter, putative [Beauveria bassiana ARSEF 2860]
19888162	BBA_05150	5150	XM_008600247.1	31.0358	30.8232	31.9508	70.2102	59.4933	58.8714	-1.00733	2.97137e-17	5.88528e-16	abhydrolase domain-containing protein [Beauveria bassiana ARSEF 2860]
19886135	BBA_03123	3123	XM_008598220.1	10.8014	12.3745	12.0035	19.9233	23.835	26.9506	-1.00716	2.00348e-08	1.70877e-07	uracil permease [Beauveria bassiana ARSEF 2860]
19884348	BBA_01336	1336	XM_008596433.1	47.1455	60.5992	74.1335	118.444	125.919	120.988	-1.00631	1.2882e-07	9.5564e-07	bicyclomycin resistance protein [Beauveria bassiana ARSEF 2860]
19891312	BBA_08300	8300	XM_008603397.1	3.66861	3.3722	4.62756	10.3987	8.08754	4.88335	-1.00203	0.00270777	0.00860528	arylamine N-acetyltransferase 1 [Beauveria bassiana ARSEF 2860]
19891656	BBA_08644	8644	XM_008603741.1	30.8252	57.194	83.4343	107.9	118.277	117.051	-1.00135	0.00196453	0.00649146	NAD dependent epimerase/dehydratase [Beauveria bassiana ARSEF 2860]
19886295	BBA_03283	3283	XM_008598380.1	615.765	559.474	611.106	1427.87	1200.17	943.015	-0.999341	2.47518e-09	2.35247e-08	taurine catabolism dioxygenase TauD [Beauveria bassiana ARSEF 2860]
19884572	BBA_01560	1560	XM_008596657.1	6.71526	10.4154	17.8032	22.7774	22.8795	24.1425	-0.998591	0.00334536	0.0104101	triose-phosphate transporter [Beauveria bassiana ARSEF 2860]
19890310	BBA_07298	7298	XM_008602395.1	35.1983	41.172	40.9337	63.2228	81.9831	89.1443	-0.998414	4.68646e-08	3.74511e-07	Multicopper oxidase family protein [Beauveria bassiana ARSEF 2860]
19890704	BBA_07692	7692	XM_008602789.1	8.94414	11.7508	13.2761	25.0611	21.6165	21.1663	-0.997917	3.25112e-07	2.28006e-06	dimethylaniline monooxygenase 3 [Beauveria bassiana ARSEF 2860]
19883023	BBA_00011	11	XM_008595108.1	29.2992	37.9109	51.7319	69.8334	89.5169	78.1889	-0.997908	1.86416e-05	9.70952e-05	serine/threonine-protein kinase sck1 [Beauveria bassiana ARSEF 2860]
19884649	BBA_01637	1637	XM_008596734.1	43.2981	39.4368	42.2115	81.0086	82.3742	85.8982	-0.996464	6.22199e-19	1.40106e-17	ZIP Zinc transporter [Beauveria bassiana ARSEF 2860]
19890648	BBA_07636	7636	XM_008602733.1	10.3194	8.17778	10.0614	5.57475	4.53963	4.15406	1.0011	5.69055e-10	5.84088e-09	C6 transcription factor [Beauveria bassiana ARSEF 2860]
19889528	BBA_06516	6516	XM_008601613.1	842.323	682.232	669.929	330.796	372.946	392.625	1.00115	6.45627e-16	1.14264e-14	Heat shock protein Hsp90 [Beauveria bassiana ARSEF 2860]
19886649	BBA_03637	3637	XM_008598734.1	98.5227	86.4879	98.0942	64.8382	39.2466	37.3334	1.00137	4.27004e-08	3.43126e-07	Pfs domain protein [Beauveria bassiana ARSEF 2860]
19893061	BBA_10049	10049	XM_008605146.1	51.8109	43.0104	32.2373	21.4019	20.1366	21.8591	1.00299	3.03776e-08	2.50048e-07	hypothetical protein BBA_10049 [Beauveria bassiana ARSEF 2860]
19887589	BBA_04577	4577	XM_008599674.1	74.0056	89.5032	70.1992	39.2856	38.9647	38.2162	1.00479	9.39841e-19	2.09471e-17	tetraspanin-like protein [Beauveria bassiana ARSEF 2860]
19886378	BBA_03366	3366	XM_008598463.1	1.66726	0.883177	1.31539	0.710486	0.635883	0.58	1.00489	0.00183671	0.00612118	periplasmic binding protein [Beauveria bassiana ARSEF 2860]
19888020	BBA_05008	5008	XM_008600105.1	17.9869	20.727	20.8757	9.82508	10.695	9.07794	1.00956	7.19492e-17	1.38451e-15	hypothetical protein BBA_05008 [Beauveria bassiana ARSEF 2860]
19891535	BBA_08523	8523	XM_008603620.1	6.62547	7.27701	7.51511	5.0575	3.56282	2.01425	1.01004	7.64187e-05	0.00035082	fungal specific transcription factor domain protein [Beauveria bassiana ARSEF 2860]
19887672	BBA_04660	4660	XM_008599757.1	1430.56	1250.74	1159.48	857.999	577.265	468.225	1.01276	2.1135e-08	1.79807e-07	hypothetical protein BBA_04660 [Beauveria bassiana ARSEF 2860]
19884665	BBA_01653	1653	XM_008596750.1	136.966	120.423	93.3498	76.6335	51.7548	45.2685	1.01416	9.34956e-08	7.07039e-07	DUF1275 domain protein [Beauveria bassiana ARSEF 2860]
19889410	BBA_06398	6398	XM_008601495.1	38.7242	38.7371	36.0373	20.1863	19.5494	16.3893	1.01596	3.55029e-24	1.11466e-22	C6 zinc finger domain protein [Beauveria bassiana ARSEF 2860]
19885985	BBA_02973	2973	XM_008598070.1	15.1576	23.3508	31.0445	9.62676	9.19019	15.5622	1.01658	0.000178234	0.000749675	MT-A70 family [Beauveria bassiana ARSEF 2860]
19892457	BBA_09445	9445	XM_008604542.1	350.501	306.297	297.677	176.198	160.981	134.041	1.01831	4.03423e-19	9.23501e-18	zinc finger protein [Beauveria bassiana ARSEF 2860]
19887413	BBA_04401	4401	XM_008599498.1	207.187	169.807	171.026	118.93	89.9906	61.3368	1.0199	6.23855e-08	4.8778e-07	sporulation-specific protein [Beauveria bassiana ARSEF 2860]
19884889	BBA_01877	1877	XM_008596974.1	123.818	147.561	141.807	71.9489	65.1523	65.7305	1.02651	2.66852e-26	9.39636e-25	alpha-glucosidase b [Beauveria bassiana ARSEF 2860]
19890810	BBA_07798	7798	XM_008602895.1	55.3102	53.5084	58.5605	29.8016	26.9835	25.3204	1.02757	2.0769e-30	8.81247e-29	glycosyl hydrolase family 3 N terminal domain-containing protein [Beauveria bassiana ARSEF 2860]
19883483	BBA_00471	471	XM_008595568.1	81.9697	87.2844	74.1308	42.8735	40.3046	36.1414	1.02841	4.46156e-24	1.38787e-22	catechol O-methyltransferase [Beauveria bassiana ARSEF 2860]
19886114	BBA_03102	3102	XM_008598199.1	0.949037	1.15239	0.571666	0.542953	0.326148	0.440013	1.02992	0.0115751	0.0306562	aminotransferase, class III [Beauveria bassiana ARSEF 2860]
19887037	BBA_04025	4025	XM_008599122.1	53.5176	47.4726	37.8453	23.1688	19.5643	25.0975	1.03337	1.68303e-11	2.02463e-10	glucose oxidase [Beauveria bassiana ARSEF 2860]
19890796	BBA_07784	7784	XM_008602881.1	24.2689	16.8774	16.2745	11.2619	9.05832	7.72506	1.03382	2.33081e-08	1.96973e-07	C6 zinc finger domain-containing protein [Beauveria bassiana ARSEF 2860]
19891232	BBA_08220	8220	XM_008603317.1	294.061	237.906	187.913	99.6675	120.289	130.746	1.03751	7.99625e-10	8.01285e-09	trichothecene 3-O-acetyltransferase [Beauveria bassiana ARSEF 2860]
19885546	BBA_02534	2534	XM_008597631.1	40.2605	24.6846	23.039	19.3119	13.8462	9.67024	1.03868	1.64878e-05	8.6365e-05	hypothetical protein BBA_02534 [Beauveria bassiana ARSEF 2860]
19888334	BBA_05322	5322	XM_008600419.1	51.8736	59.4518	60.7076	24.8966	27.881	30.7845	1.04177	6.13651e-16	1.09176e-14	FRG1-like family protein [Beauveria bassiana ARSEF 2860]
19889651	BBA_06639	6639	XM_008601736.1	12.0115	13.3582	12.5856	7.57945	6.3406	4.4964	1.04331	1.5338e-09	1.48277e-08	sugar transporter [Beauveria bassiana ARSEF 2860]
19891812	BBA_08800	8800	XM_008603897.1	13.4809	11.9289	10.7224	6.31841	5.40072	5.77958	1.04603	5.67671e-18	1.18208e-16	peptidase C14 [Beauveria bassiana ARSEF 2860]
19888519	BBA_05507	5507	XM_008600604.1	67.9658	69.0122	69.6521	39.3848	30.5522	29.5974	1.05379	1.20403e-16	2.25695e-15	hypothetical protein BBA_05507 [Beauveria bassiana ARSEF 2860]
19887221	BBA_04209	4209	XM_008599306.1	1.0102	0.629209	0.768778	0.440522	0.514255	0.202858	1.05677	0.00932311	0.025436	hypothetical protein BBA_04209 [Beauveria bassiana ARSEF 2860]
19891340	BBA_08328	8328	XM_008603425.1	42.0633	39.1028	28.1522	16.106	18.206	18.2328	1.05692	1.83318e-12	2.47493e-11	Pectin lyase fold/virulence factor [Beauveria bassiana ARSEF 2860]
19889633	BBA_06621	6621	XM_008601718.1	397.611	403.372	410.022	215.677	178.736	184.571	1.06461	6.13673e-29	2.41212e-27	hypothetical protein BBA_06621 [Beauveria bassiana ARSEF 2860]
19884415	BBA_01403	1403	XM_008596500.1	110.121	129.786	138.122	59.9422	60.0215	60.6023	1.06597	4.08971e-23	1.21268e-21	Cutinase palindrome-binding protein (PBP) [Beauveria bassiana ARSEF 2860]
19886923	BBA_03911	3911	XM_008599008.1	75.0836	58.5397	53.0284	34.5948	30.1533	24.3879	1.06627	6.22303e-12	7.83947e-11	pheromone-regulated membrane protein 6 [Beauveria bassiana ARSEF 2860]
19883375	BBA_00363	363	XM_008595460.1	52.1917	53.3908	60.7086	28.7054	20.9683	29.6828	1.06729	1.78322e-11	2.14007e-10	ER membrane protein (Pkr1), putative [Beauveria bassiana ARSEF 2860]
19890992	BBA_07980	7980	XM_008603077.1	19.6679	15.4266	16.6297	11.6786	6.61958	6.34044	1.06992	4.01449e-07	2.77381e-06	dynamin GTPase [Beauveria bassiana ARSEF 2860]
19890937	BBA_07925	7925	XM_008603022.1	15.4797	18.538	20.1775	8.77279	9.25558	7.7825	1.07019	6.20051e-18	1.28851e-16	putative histidine kinase HHK6p [Beauveria bassiana ARSEF 2860]
19890730	BBA_07718	7718	XM_008602815.1	11.4601	10.0148	8.22011	5.16567	4.87399	4.09548	1.07094	5.71484e-14	8.83449e-13	beta transducin-like protein HET-E2C*4 [Beauveria bassiana ARSEF 2860]
19886626	BBA_03614	3614	XM_008598711.1	21.4369	23.8341	21.7166	11.1137	9.64052	11.0981	1.0725	2.45507e-17	4.88174e-16	hypothetical protein BBA_03614 [Beauveria bassiana ARSEF 2860]
19891635	BBA_08623	8623	XM_008603720.1	1736.79	1523.71	1637.18	910.443	722.441	691.053	1.07553	2.54589e-20	6.26647e-19	hypothetical protein BBA_08623 [Beauveria bassiana ARSEF 2860]
19891469	BBA_08457	8457	XM_008603554.1	1.56858	1.32376	0.925308	0.794107	0.501091	0.516031	1.07571	3.64787e-05	0.000179317	NACHT and WD40 domain protein [Beauveria bassiana ARSEF 2860]
19885948	BBA_02936	2936	XM_008598033.1	42.4364	50.7007	41.8721	18.4352	22.684	22.8321	1.07801	1.09901e-15	1.92488e-14	peptidase family protein [Beauveria bassiana ARSEF 2860]
19891754	BBA_08742	8742	XM_008603839.1	386.573	468.646	522.598	240.192	224.833	186.913	1.07958	6.18348e-16	1.09819e-14	hypothetical protein BBA_08742 [Beauveria bassiana ARSEF 2860]
19892881	BBA_09869	9869	XM_008604966.1	2.93306	2.16277	1.87394	1.55142	1.09096	0.645853	1.0838	0.00172979	0.00580855	hypothetical protein BBA_09869 [Beauveria bassiana ARSEF 2860]
19893354	BBA_10342	10342	XM_008605439.1	145.933	121.071	130.142	56.5797	56.2379	74.4724	1.08439	3.06471e-12	4.02059e-11	hypothetical protein BBA_10342 [Beauveria bassiana ARSEF 2860]
19892536	BBA_09524	9524	XM_008604621.1	38.7605	24.466	11.6103	12.3563	12.0147	10.8794	1.08611	0.000388381	0.00151834	agmatine deiminase [Beauveria bassiana ARSEF 2860]
19890970	BBA_07958	7958	XM_008603055.1	35.5225	19.3208	12.8224	11.6611	10.5957	9.58648	1.08743	0.000105056	0.000467269	SWIM zinc finger protein [Beauveria bassiana ARSEF 2860]
19889045	BBA_06033	6033	XM_008601130.1	72.5337	86.8399	83.7879	40.2015	34.6123	39.5515	1.08827	1.4791e-20	3.71276e-19	LamB/YcsF family protein [Beauveria bassiana ARSEF 2860]
19892743	BBA_09731	9731	XM_008604828.1	6.60271	4.53426	2.59535	2.55754	1.85112	2.03985	1.09054	0.00027573	0.00111713	F-box domain-containing protein [Beauveria bassiana ARSEF 2860]
19884254	BBA_01242	1242	XM_008596339.1	29.4682	39.298	50.634	16.6974	16.443	22.8887	1.09156	2.10569e-07	1.50485e-06	sorbitol dehydrogenase [Beauveria bassiana ARSEF 2860]
19884654	BBA_01642	1642	XM_008596739.1	132.468	115.045	100.126	59.4617	51.104	52.5495	1.0917	2.08679e-17	4.18224e-16	hypothetical protein BBA_01642 [Beauveria bassiana ARSEF 2860]
19885469	BBA_02457	2457	XM_008597554.1	91.2483	98.4791	101.854	62.751	37.3364	36.6283	1.09272	2.11137e-09	2.01994e-08	agglutinin isolectin VI precursor [Beauveria bassiana ARSEF 2860]
19891042	BBA_08030	8030	XM_008603127.1	137.88	141.792	124.189	68.3703	60.316	60.63	1.09306	5.39254e-29	2.12785e-27	hypothetical protein BBA_08030 [Beauveria bassiana ARSEF 2860]
19884516	BBA_01504	1504	XM_008596601.1	157.804	213.817	281.257	77.3434	85.1389	143.359	1.09403	1.17556e-05	6.35803e-05	Intradiol ring-cleavage dioxygenase, core [Beauveria bassiana ARSEF 2860]
19891947	BBA_08935	8935	XM_008604032.1	2.07898	1.42476	2.50038	1.3194	0.976177	0.507065	1.09916	0.0037218	0.0114318	methyltransferase domain-containing protein [Beauveria bassiana ARSEF 2860]
19883159	BBA_00147	147	XM_008595244.1	4.4188	5.62118	3.71928	2.79662	1.85723	1.73817	1.10606	0.000116536	0.000510271	cutinase-2 protein [Beauveria bassiana ARSEF 2860]
19893280	BBA_10268	10268	XM_008605365.1	20.3815	21.3166	16.9114	10.3146	9.81593	7.08704	1.10659	3.57044e-13	5.1141e-12	cutinase transcription factor 1 alpha [Beauveria bassiana ARSEF 2860]
19887272	BBA_04260	4260	XM_008599357.1	3.72655	1.73313	1.17919	1.06786	1.06222	0.9529	1.10661	0.0142106	0.03649	phosphotransferase family protein [Beauveria bassiana ARSEF 2860]
19890843	BBA_07831	7831	XM_008602928.1	24.1288	33.4817	38.0229	17.0792	15.3168	11.9783	1.10779	2.59772e-10	2.77885e-09	phosphatidylinositol-specific phospholipase C [Beauveria bassiana ARSEF 2860]
19884913	BBA_01901	1901	XM_008596998.1	3214.05	2308.04	2448.63	1806.47	1158.15	730.635	1.10904	4.49621e-06	2.62197e-05	RBP protein [Beauveria bassiana ARSEF 2860]
19888305	BBA_05293	5293	XM_008600390.1	1.13571	1.4205	1.15566	0.36315	0.637022	0.720255	1.10938	0.0023262	0.00752232	hypothetical protein BBA_05293 [Beauveria bassiana ARSEF 2860]
19884193	BBA_01181	1181	XM_008596278.1	1.25052	1.15258	1.12781	0.720027	0.586579	0.327736	1.11133	0.000323566	0.00128476	heterokaryon incompatibility protein [Beauveria bassiana ARSEF 2860]
19885754	BBA_02742	2742	XM_008597839.1	0.768399	0.81129	0.663006	0.387058	0.374815	0.274338	1.11392	0.0048472	0.0144151	hypothetical protein BBA_02742 [Beauveria bassiana ARSEF 2860]
19884140	BBA_01128	1128	XM_008596225.1	249.316	217.439	203.412	119.684	104.359	84.7042	1.1181	2.4176e-17	4.81668e-16	yippee family protein [Beauveria bassiana ARSEF 2860]
19883731	BBA_00719	719	XM_008595816.1	5.77663	6.32553	5.23494	2.96305	2.91156	2.09834	1.12068	1.69191e-08	1.45404e-07	hypothetical protein BBA_00719 [Beauveria bassiana ARSEF 2860]
19891473	BBA_08461	8461	XM_008603558.1	26.6411	28.4348	29.4599	12.9272	12.5834	13.3342	1.12184	2.49652e-29	9.92832e-28	C6 zinc finger domain-containing protein [Beauveria bassiana ARSEF 2860]
19889983	BBA_06971	6971	XM_008602068.1	26.2763	24.62	18.6581	12.0673	9.16196	10.6882	1.12379	2.9427e-12	3.87055e-11	methyltransferase-like protein [Beauveria bassiana ARSEF 2860]
19883175	BBA_00163	163	XM_008595260.1	159.469	184.571	131.192	71.881	82.9417	62.4127	1.12937	4.03551e-15	6.77552e-14	hypothetical protein BBA_00163 [Beauveria bassiana ARSEF 2860]
19883700	BBA_00688	688	XM_008595785.1	654.594	644.129	644.885	358.343	345.982	183.703	1.13006	6.05533e-09	5.48278e-08	hypothetical protein BBA_00688 [Beauveria bassiana ARSEF 2860]
19890537	BBA_07525	7525	XM_008602622.1	9.40058	10.2172	11.2457	5.48551	5.14628	3.42715	1.13441	6.09378e-10	6.22327e-09	glucose/galactose transporter [Beauveria bassiana ARSEF 2860]
19890157	BBA_07145	7145	XM_008602242.1	15.7449	13.14	13.7955	8.25479	7.24672	3.91385	1.13637	3.8336e-07	2.65591e-06	hypothetical protein BBA_07145 [Beauveria bassiana ARSEF 2860]
19892037	BBA_09025	9025	XM_008604122.1	1.6324	1.11557	0.982357	0.574897	0.714214	0.403953	1.13966	0.00264025	0.0084171	hypothetical protein BBA_09025 [Beauveria bassiana ARSEF 2860]
19888649	BBA_05637	5637	XM_008600734.1	932.572	779.912	763.947	403.125	371.845	348.943	1.13973	1.03077e-27	3.86938e-26	hypothetical protein BBA_05637 [Beauveria bassiana ARSEF 2860]
19884818	BBA_01806	1806	XM_008596903.1	5.59446	6.66276	6.30754	3.59442	2.44175	2.37553	1.1421	1.77207e-10	1.93024e-09	hypothetical protein BBA_01806 [Beauveria bassiana ARSEF 2860]
19891008	BBA_07996	7996	XM_008603093.1	35.5919	31.8193	35.2636	16.2379	14.2397	15.8393	1.14847	8.48492e-29	3.30945e-27	hypothetical protein BBA_07996 [Beauveria bassiana ARSEF 2860]
19888032	BBA_05020	5020	XM_008600117.1	5.53565	6.41369	5.77968	3.31933	2.61863	2.05073	1.15008	1.34296e-13	1.97949e-12	amino acid adenylation domain-containing protein [Beauveria bassiana ARSEF 2860]
19892581	BBA_09569	9569	XM_008604666.1	14.2004	12.0065	9.9674	5.30857	5.07386	5.9086	1.15088	5.77081e-10	5.91129e-09	hypothetical protein BBA_09569 [Beauveria bassiana ARSEF 2860]
19888333	BBA_05321	5321	XM_008600418.1	68.7582	59.1746	59.2461	26.2827	26.8662	31.0965	1.15175	9.70883e-21	2.4738e-19	hypothetical protein BBA_05321 [Beauveria bassiana ARSEF 2860]
19883890	BBA_00878	878	XM_008595975.1	286.561	550.273	593.511	174.046	226.668	242.938	1.15201	7.91263e-07	5.2139e-06	proline dehydrogenase [Beauveria bassiana ARSEF 2860]
19887330	BBA_04318	4318	XM_008599415.1	246.307	256.038	269.719	137.198	117.024	93.1322	1.15232	3.32843e-19	7.65387e-18	PH domain-containing protein [Beauveria bassiana ARSEF 2860]
19885139	BBA_02127	2127	XM_008597224.1	1.57565	1.78075	1.04806	0.73756	0.704797	0.53545	1.15506	3.19106e-05	0.000158242	Pfs, NACHT and Ankyrin domain protein [Beauveria bassiana ARSEF 2860]
19887643	BBA_04631	4631	XM_008599728.1	147.285	130.542	157.497	85.1288	59.5732	50.5002	1.15712	5.11378e-12	6.49047e-11	Cytochrome P450 CYP6004A2 [Beauveria bassiana ARSEF 2860]
19891800	BBA_08788	8788	XM_008603885.1	9.0995	13.0585	10.4639	6.69166	4.83636	3.09158	1.15794	2.20449e-06	1.34708e-05	MFS sugar transporter, putative [Beauveria bassiana ARSEF 2860]
19890620	BBA_07608	7608	XM_008602705.1	179.84	152.184	132.51	76.6066	68.6837	62.8853	1.15799	4.32091e-20	1.04829e-18	serine-threonine rich protein [Beauveria bassiana ARSEF 2860]
19887391	BBA_04379	4379	XM_008599476.1	33.5528	24.098	20.9898	13.738	11.161	10.3111	1.15929	9.11189e-11	1.01878e-09	proline-rich protein [Beauveria bassiana ARSEF 2860]
19888802	BBA_05790	5790	XM_008600887.1	31.3527	27.4967	33.2544	11.5174	17.3894	12.3276	1.15941	1.60324e-10	1.75388e-09	hypothetical protein BBA_05790 [Beauveria bassiana ARSEF 2860]
19892459	BBA_09447	9447	XM_008604544.1	103.652	99.799	96.8582	59.4141	37.3819	37.6293	1.15964	7.76188e-12	9.63442e-11	hypothetical protein BBA_09447 [Beauveria bassiana ARSEF 2860]
19892606	BBA_09594	9594	XM_008604691.1	5.97233	5.6978	6.07911	3.40501	2.23477	2.29972	1.16064	4.4211e-10	4.60312e-09	putative peptidylarginine deiminase [Beauveria bassiana ARSEF 2860]
19885391	BBA_02379	2379	XM_008597476.1	5482.73	5823.03	6881.25	3531.76	2459.43	2122.17	1.16454	5.87914e-12	7.43396e-11	adhesin protein Mad2 [Beauveria bassiana ARSEF 2860]
19892993	BBA_09981	9981	XM_008605078.1	63.3652	75.0778	87.8634	33.3967	38.1365	29.3884	1.16504	4.56979e-16	8.18768e-15	C2H2 type zinc finger domain-containing protein [Beauveria bassiana ARSEF 2860]
19888451	BBA_05439	5439	XM_008600536.1	20.9298	20.1175	21.2144	13.9091	8.46952	5.35701	1.1666	4.326e-06	2.52999e-05	Cytochrome P450 CYP539B1 [Beauveria bassiana ARSEF 2860]
19892707	BBA_09695	9695	XM_008604792.1	113.089	94.8424	97.2478	47.525	41.6542	46.6933	1.1674	1.2524e-25	4.23353e-24	cell wall glucanosyltransferase Mwg1 [Beauveria bassiana ARSEF 2860]
19892626	BBA_09614	9614	XM_008604711.1	108.422	74.6651	77.222	50.3508	32.8089	32.6572	1.16838	1.08312e-09	1.06536e-08	hypothetical protein BBA_09614 [Beauveria bassiana ARSEF 2860]
19889183	BBA_06171	6171	XM_008601268.1	17.2159	15.8472	11.1955	5.45424	6.28819	7.91993	1.17052	3.21398e-09	3.02628e-08	fungal specific transcription factor [Beauveria bassiana ARSEF 2860]
19892141	BBA_09129	9129	XM_008604226.1	2391.23	2650.09	2468.65	1137.4	1057.89	1140.52	1.17077	1.25795e-42	8.61949e-41	Glycoside hydrolase, family 47 [Beauveria bassiana ARSEF 2860]
19889014	BBA_06002	6002	XM_008601099.1	62.3694	52.3047	45.8066	29.5636	23.8697	17.7304	1.17319	2.91774e-10	3.10807e-09	hypothetical protein BBA_06002 [Beauveria bassiana ARSEF 2860]
19891553	BBA_08541	8541	XM_008603638.1	50.1381	47.5994	47.8121	23.855	20.6899	19.972	1.17376	3.81604e-26	1.30738e-24	short-chain dehydrogenase [Beauveria bassiana ARSEF 2860]
19887840	BBA_04828	4828	XM_008599925.1	4.61723	4.25579	5.27582	2.63099	2.33676	1.30062	1.17452	2.18625e-06	1.33801e-05	vacuolar basic amino acid transporter 1 [Beauveria bassiana ARSEF 2860]
19887189	BBA_04177	4177	XM_008599274.1	1.7796	1.65073	1.33298	0.995377	0.780208	0.3302	1.1776	0.00677359	0.019366	hypothetical protein BBA_04177 [Beauveria bassiana ARSEF 2860]
19892526	BBA_09514	9514	XM_008604611.1	46.1627	43.7103	44.0583	21.3638	20.2282	17.5937	1.17817	2.82536e-39	1.69538e-37	xanthine dehydrogenase [Beauveria bassiana ARSEF 2860]
19886795	BBA_03783	3783	XM_008598880.1	533.856	431.941	436.262	219.232	194.682	204.701	1.18044	3.77e-26	1.3004e-24	tartrate dehydrogenase [Beauveria bassiana ARSEF 2860]
19888678	BBA_05666	5666	XM_008600763.1	54.7674	61.3507	56.3684	26.516	26.7076	22.8353	1.1813	2.69233e-35	1.37893e-33	MFS transporter [Beauveria bassiana ARSEF 2860]
19890824	BBA_07812	7812	XM_008602909.1	311.144	290.227	286.938	169.529	116.358	104.711	1.18538	4.36658e-14	6.80208e-13	adenylate-forming enzyme AfeA [Beauveria bassiana ARSEF 2860]
19887194	BBA_04182	4182	XM_008599279.1	9.78324	9.64678	9.07865	4.53999	4.2652	3.722	1.18634	1.06914e-20	2.71055e-19	major facilitator superfamily transporter [Beauveria bassiana ARSEF 2860]
19892081	BBA_09069	9069	XM_008604166.1	88.4769	96.6274	73.8632	27.7519	33.5375	52.2604	1.18945	4.86651e-08	3.87677e-07	hypothetical protein BBA_09069 [Beauveria bassiana ARSEF 2860]
19885823	BBA_02811	2811	XM_008597908.1	23.4944	21.9757	21.7907	13.2844	9.15493	7.018	1.19114	6.77736e-10	6.86605e-09	penicillin-binding protein [Beauveria bassiana ARSEF 2860]
19890148	BBA_07136	7136	XM_008602233.1	26.4974	21.468	20.5281	13.4243	7.10851	9.4182	1.19336	1.5522e-08	1.34193e-07	major facilitator superfamily transporter [Beauveria bassiana ARSEF 2860]
19889271	BBA_06259	6259	XM_008601356.1	7.73684	8.59696	5.70772	3.71154	3.00885	2.89539	1.19675	0.000168231	0.000711141	hypothetical protein BBA_06259 [Beauveria bassiana ARSEF 2860]
19890936	BBA_07924	7924	XM_008603021.1	11.641	9.43304	10.7575	5.04267	5.38461	3.43599	1.19919	8.01647e-10	8.02518e-09	zinc ion binding protein [Beauveria bassiana ARSEF 2860]
19890818	BBA_07806	7806	XM_008602903.1	413.975	442.465	438.689	199.138	175.375	189.227	1.19999	1.23444e-43	8.87836e-42	glutamate carboxypeptidase [Beauveria bassiana ARSEF 2860]
19886530	BBA_03518	3518	XM_008598615.1	7.42268	6.84103	8.4887	3.22544	3.20978	3.46376	1.20067	8.55136e-15	1.40096e-13	major facilitator superfamily transporter [Beauveria bassiana ARSEF 2860]
19892392	BBA_09380	9380	XM_008604477.1	9.98733	8.10243	5.71752	4.22688	2.77856	3.33296	1.20339	1.84755e-07	1.33447e-06	hypothetical protein BBA_09380 [Beauveria bassiana ARSEF 2860]
19888634	BBA_05622	5622	XM_008600719.1	57.1527	69.0991	65.6675	23.7378	26.5031	32.8147	1.20835	6.49408e-15	1.07785e-13	DSBA-like thioredoxin domain-containing protein [Beauveria bassiana ARSEF 2860]
19885875	BBA_02863	2863	XM_008597960.1	30.2784	26.6123	21.4676	14.3032	11.1777	8.3277	1.2127	4.14727e-10	4.34478e-09	cyclin domain-containing protein [Beauveria bassiana ARSEF 2860]
19883262	BBA_00250	250	XM_008595347.1	45.1775	42.9662	37.7101	24.2005	18.8917	11.1705	1.21372	1.45412e-08	1.26086e-07	major facilitator superfamily transporter [Beauveria bassiana ARSEF 2860]
19888167	BBA_05155	5155	XM_008600252.1	105.426	80.1463	87.8967	46.159	41.2308	30.5064	1.21386	1.12005e-14	1.81734e-13	extracellular aldonolactonase [Beauveria bassiana ARSEF 2860]
19890705	BBA_07693	7693	XM_008602790.1	72.7787	79.1694	72.5996	21.7323	31.8357	42.8977	1.21893	3.43924e-08	2.7969e-07	NlpC/P60-like cell-wall peptidase, putative [Beauveria bassiana ARSEF 2860]
19892456	BBA_09444	9444	XM_008604541.1	53.2314	42.9762	38.6602	25.8168	19.9326	12.1747	1.21931	1.14621e-07	8.58472e-07	hypothetical protein BBA_09444 [Beauveria bassiana ARSEF 2860]
19884027	BBA_01015	1015	XM_008596112.1	29.625	34.4456	53.9374	18.6937	15.7028	16.1606	1.2229	1.86869e-09	1.79285e-08	major facilitator superfamily transporter [Beauveria bassiana ARSEF 2860]
19886207	BBA_03195	3195	XM_008598292.1	78.0834	84.8054	95.3544	38.113	35.4789	37.0175	1.22326	1.73953e-29	6.94509e-28	hypothetical protein BBA_03195 [Beauveria bassiana ARSEF 2860]
19891339	BBA_08327	8327	XM_008603424.1	142.405	132.63	94.0603	40.0227	48.539	69.4409	1.22404	1.16198e-08	1.01935e-07	CFEM domain-containing protein [Beauveria bassiana ARSEF 2860]
19889353	BBA_06341	6341	XM_008601438.1	107.274	125.521	150.195	61.6235	56.5203	45.7716	1.22435	1.12425e-16	2.1231e-15	CFEM domain-containing protein [Beauveria bassiana ARSEF 2860]
19887193	BBA_04181	4181	XM_008599278.1	399.54	406.465	416.125	208.13	149.844	163.949	1.22749	9.48422e-23	2.74799e-21	S1/P1 nuclease [Beauveria bassiana ARSEF 2860]
19891852	BBA_08840	8840	XM_008603937.1	169.254	178.457	190.513	71.2986	68.1625	90.1747	1.22886	1.03441e-18	2.28042e-17	DUF218 domain-containing protein [Beauveria bassiana ARSEF 2860]
19892075	BBA_09063	9063	XM_008604160.1	0.939223	0.678775	1.1672	0.412073	0.481165	0.289521	1.23562	0.0112527	0.0299195	hypothetical protein BBA_09063 [Beauveria bassiana ARSEF 2860]
19890950	BBA_07938	7938	XM_008603035.1	161.344	142.709	120.908	62.0419	59.2005	59.1385	1.23628	2.87103e-26	1.00052e-24	Flavin-binding monooxygenase-like family protein [Beauveria bassiana ARSEF 2860]
19887401	BBA_04389	4389	XM_008599486.1	2.9465	5.36949	7.66867	1.81234	2.77034	2.19836	1.23711	0.000273301	0.00110818	ATP synthase F1 [Beauveria bassiana ARSEF 2860]
19890684	BBA_07672	7672	XM_008602769.1	5.93708	4.58266	3.34007	2.32932	2.01695	1.52843	1.23832	9.36928e-07	6.09454e-06	HET domain protein [Beauveria bassiana ARSEF 2860]
19883450	BBA_00438	438	XM_008595535.1	3.69617	4.40388	3.17828	1.67263	1.92371	1.18411	1.23834	3.06365e-05	0.00015267	GNAT family acetyltransferase, putative [Beauveria bassiana ARSEF 2860]
19888674	BBA_05662	5662	XM_008600759.1	23.615	29.0393	32.5345	14.7704	11.1164	10.2005	1.23917	1.05623e-12	1.44942e-11	Alpha/beta hydrolase fold-3 [Beauveria bassiana ARSEF 2860]
19889495	BBA_06483	6483	XM_008601580.1	1.00001	1.49508	1.2665	0.711825	0.702818	0.173769	1.24376	0.0158197	0.0398975	Lactamase B [Beauveria bassiana ARSEF 2860]
19888936	BBA_05924	5924	XM_008601021.1	86.1009	94.1878	89.7175	42.4025	38.8259	32.5737	1.24646	2.21844e-30	9.33493e-29	centromere binding protein B [Beauveria bassiana ARSEF 2860]
19886678	BBA_03666	3666	XM_008598763.1	1.1498	1.05673	1.02228	0.466233	0.357527	0.537002	1.24659	7.83069e-08	6.03427e-07	ABC bile acid transporter, putative [Beauveria bassiana ARSEF 2860]
19887990	BBA_04978	4978	XM_008600075.1	26.0506	18.3205	23.8312	14.2835	8.32489	6.12294	1.24719	7.99431e-07	5.2643e-06	tripeptidyl peptidase precursor [Beauveria bassiana ARSEF 2860]
19883582	BBA_00570	570	XM_008595667.1	9.29771	6.45798	6.41926	4.80774	2.807	1.72677	1.2472	4.26996e-05	0.000206329	retrograde regulation protein [Beauveria bassiana ARSEF 2860]
19883224	BBA_00212	212	XM_008595309.1	105.247	137.198	169.776	51.0463	55.6594	66.9373	1.24729	6.66175e-12	8.35066e-11	proline dehydrogenase [Beauveria bassiana ARSEF 2860]
19891483	BBA_08471	8471	XM_008603568.1	2.00293	2.22728	1.38979	0.638914	0.767057	0.952445	1.25275	4.12283e-05	0.00019995	MFS allantoate transporter, putative [Beauveria bassiana ARSEF 2860]
19889795	BBA_06783	6783	XM_008601880.1	31.184	33.4857	35.0999	14.6189	14.2244	12.9863	1.25408	5.74401e-39	3.38663e-37	HET domain-containing protein [Beauveria bassiana ARSEF 2860]
19891482	BBA_08470	8470	XM_008603567.1	6.08858	6.86746	6.52111	2.78746	2.38667	2.98842	1.25469	2.7363e-15	4.6794e-14	C6 zinc finger domain protein [Beauveria bassiana ARSEF 2860]
19892448	BBA_09436	9436	XM_008604533.1	4.17868	3.84612	4.02199	2.1998	1.39281	1.45298	1.25555	1.65326e-10	1.80471e-09	zinc finger-like protein [Beauveria bassiana ARSEF 2860]
19892745	BBA_09733	9733	XM_008604830.1	127.965	104.257	95.1488	51.1974	44.3955	41.2154	1.25877	3.56897e-21	9.42523e-20	dehydrogenase/reductase SDR family member 8 [Beauveria bassiana ARSEF 2860]
19890756	BBA_07744	7744	XM_008602841.1	13.5868	11.3099	11.1426	5.99026	5.37848	3.6885	1.25912	8.512e-12	1.0514e-10	FAD dependent oxidoreductase [Beauveria bassiana ARSEF 2860]
19886679	BBA_03667	3667	XM_008598764.1	5.24266	5.76748	2.12552	2.01777	2.27892	1.17428	1.26362	0.00120213	0.00418784	methyltransferase domain-containing protein [Beauveria bassiana ARSEF 2860]
19889467	BBA_06455	6455	XM_008601552.1	64.9131	67.2303	56.8381	24.5015	27.0194	26.9271	1.26844	5.53222e-32	2.4824e-30	hypothetical protein BBA_06455 [Beauveria bassiana ARSEF 2860]
19890476	BBA_07464	7464	XM_008602561.1	149.24	128.081	122.264	60.7951	63.0064	41.9314	1.26964	5.26314e-17	1.01858e-15	hypothetical protein BBA_07464 [Beauveria bassiana ARSEF 2860]
19886503	BBA_03491	3491	XM_008598588.1	13.3671	10.8081	10.1461	5.63075	4.25948	4.32543	1.27162	3.18711e-15	5.40476e-14	tousled-like kinase [Beauveria bassiana ARSEF 2860]
19890823	BBA_07811	7811	XM_008602908.1	1058.3	1046.03	1105.91	494.527	415.538	419.518	1.27171	3.21773e-42	2.19e-40	Cytochrome P450 CYP5099A1 [Beauveria bassiana ARSEF 2860]
19890820	BBA_07808	7808	XM_008602905.1	189.598	177.664	184.54	86.0051	71.7355	70.572	1.27314	2.23887e-38	1.2974e-36	efflux pump antibiotic resistance protein [Beauveria bassiana ARSEF 2860]
19885788	BBA_02776	2776	XM_008597873.1	15.419	14.2447	18.1053	7.74454	6.96685	5.03622	1.2744	1.06033e-13	1.5813e-12	choline transport protein [Beauveria bassiana ARSEF 2860]
19889294	BBA_06282	6282	XM_008601379.1	122.948	133.252	127.212	46.8388	52.0341	59.5383	1.27522	2.09536e-26	7.48206e-25	fungal specific transcription factor [Beauveria bassiana ARSEF 2860]
19885825	BBA_02813	2813	XM_008597910.1	336.27	338.525	350.817	152.585	122.752	147.474	1.2784	3.03651e-31	1.32729e-29	putative 2-oxoglutarate/malate translocator [Beauveria bassiana ARSEF 2860]
19889727	BBA_06715	6715	XM_008601812.1	1.80856	1.37318	1.97371	1.04605	0.675014	0.403636	1.27884	2.27338e-05	0.00011626	Pectin lyase fold/virulence factor [Beauveria bassiana ARSEF 2860]
19891856	BBA_08844	8844	XM_008603941.1	4.59076	3.00509	3.25909	1.51479	1.84371	1.1144	1.27907	1.66394e-06	1.03904e-05	eukaryotic aspartyl protease [Beauveria bassiana ARSEF 2860]
19886966	BBA_03954	3954	XM_008599051.1	9.14175	8.7112	8.77852	4.75165	3.29484	2.91268	1.28099	5.29311e-13	7.4552e-12	C6 transcription factor, putative [Beauveria bassiana ARSEF 2860]
19885168	BBA_02156	2156	XM_008597253.1	120.429	91.0785	81.5934	44.9433	39.834	35.6376	1.28338	2.18432e-17	4.36908e-16	sporulation associated protein [Beauveria bassiana ARSEF 2860]
19893018	BBA_10006	10006	XM_008605103.1	0.862206	0.616722	0.678925	0.518987	0.1733	0.192695	1.28588	0.0193961	0.0473509	reverse transcriptase [Beauveria bassiana ARSEF 2860]
19889440	BBA_06428	6428	XM_008601525.1	4.22816	3.2714	1.61737	1.41458	1.03103	1.27591	1.29265	0.00025487	0.00104093	hypothetical protein BBA_06428 [Beauveria bassiana ARSEF 2860]
19889540	BBA_06528	6528	XM_008601625.1	13.3465	11.3508	12.4795	5.96962	4.95637	4.23915	1.29364	6.43839e-23	1.88704e-21	very large low complexity protein [Beauveria bassiana ARSEF 2860]
19893019	BBA_10007	10007	XM_008605104.1	1.11726	0.560439	0.980829	0.41151	0.46351	0.209265	1.29388	0.01753	0.0434119	hypothetical protein BBA_10007 [Beauveria bassiana ARSEF 2860]
19887667	BBA_04655	4655	XM_008599752.1	46.2257	45.9375	77.2171	24.2782	27.6219	17.0893	1.29582	6.45873e-08	5.0267e-07	hypothetical protein BBA_04655 [Beauveria bassiana ARSEF 2860]
19887971	BBA_04959	4959	XM_008600056.1	30.6183	44.4016	54.4691	22.3935	16.2587	13.9983	1.29831	1.29715e-09	1.26973e-08	MedA-like protein [Beauveria bassiana ARSEF 2860]
19886428	BBA_03416	3416	XM_008598513.1	18.339	16.1434	12.0334	7.28927	6.90049	4.68798	1.30104	5.72554e-07	3.87602e-06	hypothetical protein BBA_03416 [Beauveria bassiana ARSEF 2860]
19888565	BBA_05553	5553	XM_008600650.1	57.7349	46.1811	45.2422	35.2928	14.6402	10.559	1.30203	0.00908452	0.0248452	copper amine oxidase [Beauveria bassiana ARSEF 2860]
19890819	BBA_07807	7807	XM_008602904.1	321.122	354.776	351.51	151.494	129.773	134.871	1.30388	5.14434e-43	3.64816e-41	taurine catabolism dioxygenase TauD [Beauveria bassiana ARSEF 2860]
19885130	BBA_02118	2118	XM_008597215.1	11.3105	15.0769	14.1542	4.70466	4.45374	7.23743	1.30608	2.99839e-09	2.83645e-08	phosphatidylcholine-hydrolyzing phospholipase C [Beauveria bassiana ARSEF 2860]
19892467	BBA_09455	9455	XM_008604552.1	1.85725	3.59526	8.01795	1.64662	1.77731	2.01607	1.30812	0.00409571	0.0123947	hypothetical protein BBA_09455 [Beauveria bassiana ARSEF 2860]
19890609	BBA_07597	7597	XM_008602694.1	3874.39	5038.74	4002.05	1085.5	1463.56	2660.42	1.30986	0.00120316	0.00419	hypothetical protein BBA_07597 [Beauveria bassiana ARSEF 2860]
19883225	BBA_00213	213	XM_008595310.1	24.3413	40.1439	53.0197	13.4074	15.1087	18.8488	1.31083	1.905e-07	1.36914e-06	nitrilotriacetate monooxygenase component B [Beauveria bassiana ARSEF 2860]
19886651	BBA_03639	3639	XM_008598736.1	357.891	328.015	363.807	182.03	132.091	108.656	1.31203	3.37477e-16	6.13384e-15	Cytochrome P450 CYP625A1 [Beauveria bassiana ARSEF 2860]
19885666	BBA_02654	2654	XM_008597751.1	24.4209	16.3691	14.7783	10.6127	5.46739	6.29763	1.3122	1.3156e-07	9.74544e-07	carbon-nitrogen hydrolase [Beauveria bassiana ARSEF 2860]
19883752	BBA_00740	740	XM_008595837.1	27.8468	37.9019	51.3843	14.5458	17.0786	15.473	1.31443	2.61589e-11	3.09014e-10	C6 transcription factor OefC [Beauveria bassiana ARSEF 2860]
19891446	BBA_08434	8434	XM_008603531.1	111.338	114.223	105.774	52.8952	43.8364	36.4175	1.31525	5.05856e-24	1.56877e-22	lipase class 2 [Beauveria bassiana ARSEF 2860]
19889537	BBA_06525	6525	XM_008601622.1	105.826	83.9424	76.1592	44.0852	33.1831	29.5855	1.3154	1.30628e-15	2.28003e-14	oxidoreductase, 2OG-Fe(II) oxygenase family protein [Beauveria bassiana ARSEF 2860]
19890826	BBA_07814	7814	XM_008602911.1	1230.61	1251.07	1320.63	544.605	465.721	514.91	1.31784	1.30635e-44	9.8131e-43	phosphatidylserine decarboxylase family protein [Beauveria bassiana ARSEF 2860]
19887962	BBA_04950	4950	XM_008600047.1	24.3466	26.7872	32.7901	12.9902	10.1229	10.4971	1.32018	5.32278e-19	1.20757e-17	nacht and ankyrin domain containing protein [Beauveria bassiana ARSEF 2860]
19885987	BBA_02975	2975	XM_008598072.1	1.37895	1.72902	0.91556	0.559042	0.537412	0.511904	1.32288	9.50517e-05	0.000426891	BAHD family acyltransferase, clade V [Beauveria bassiana ARSEF 2860]
19885212	BBA_02200	2200	XM_008597297.1	17.5168	17.1547	12.8816	6.33062	5.80752	6.86579	1.32324	1.6649e-17	3.34995e-16	nitrogen assimilation transcription factor nirA [Beauveria bassiana ARSEF 2860]
19889606	BBA_06594	6594	XM_008601691.1	31.0739	29.1644	29.6844	14.9483	10.7231	10.1693	1.32709	6.12703e-19	1.38384e-17	Ig domain protein group 2 domain protein [Beauveria bassiana ARSEF 2860]
19889428	BBA_06416	6416	XM_008601513.1	1.26313	1.62217	1.24521	0.85176	0.422496	0.370285	1.32863	0.000435702	0.00168772	membrane transporter [Beauveria bassiana ARSEF 2860]
19891725	BBA_08713	8713	XM_008603810.1	4.54734	7.12603	6.41966	3.02833	2.63373	1.53178	1.3306	1.80536e-05	9.41294e-05	hypothetical protein BBA_08713 [Beauveria bassiana ARSEF 2860]
19887404	BBA_04392	4392	XM_008599489.1	23.4609	21.2837	27.8768	12.1893	8.95269	7.71632	1.33141	8.61194e-14	1.29383e-12	lipase/thioesterase [Beauveria bassiana ARSEF 2860]
19887196	BBA_04184	4184	XM_008599281.1	12.6922	14.382	10.716	4.49466	6.47762	3.98085	1.33756	2.67924e-10	2.86303e-09	hypothetical protein BBA_04184 [Beauveria bassiana ARSEF 2860]
19884753	BBA_01741	1741	XM_008596838.1	3073.65	3413.23	2954.63	977.299	1122.92	1631.33	1.33924	4.50696e-13	6.36561e-12	ThiJ/PfpI family protein [Beauveria bassiana ARSEF 2860]
19887019	BBA_04007	4007	XM_008599104.1	2.91714	2.41666	1.69828	0.947845	1.1536	0.675271	1.34057	2.50833e-06	1.51953e-05	glutamyl-tRNA(Gln) amidotransferase [Beauveria bassiana ARSEF 2860]
19892046	BBA_09034	9034	XM_008604131.1	85.5963	82.3608	88.7313	41.0074	35.2218	24.7275	1.34628	1.60243e-17	3.23709e-16	FAD binding domain-containing protein [Beauveria bassiana ARSEF 2860]
19884655	BBA_01643	1643	XM_008596740.1	96.106	89.2093	74.9507	35.9606	32.9156	33.2344	1.34985	1.26144e-28	4.88254e-27	hypothetical protein BBA_01643 [Beauveria bassiana ARSEF 2860]
19888398	BBA_05386	5386	XM_008600483.1	133.083	140.785	143.57	61.3094	50.6599	51.3665	1.35372	2.88604e-41	1.85236e-39	major facilitator superfamily transporter [Beauveria bassiana ARSEF 2860]
19890072	BBA_07060	7060	XM_008602157.1	3.08713	4.25856	4.04346	1.79816	1.23552	1.41629	1.35579	0.000161929	0.000687081	hypothetical protein BBA_07060 [Beauveria bassiana ARSEF 2860]
19891237	BBA_08225	8225	XM_008603322.1	88.5238	97.0307	67.103	35.5415	30.8537	32.0265	1.36013	3.25591e-21	8.64351e-20	SET domain protein [Beauveria bassiana ARSEF 2860]
19890827	BBA_07815	7815	XM_008602912.1	785.783	847.455	913.198	385.634	307.811	297.596	1.36146	9.87934e-31	4.28147e-29	Cytochrome P450 CYP504B10 [Beauveria bassiana ARSEF 2860]
19885795	BBA_02783	2783	XM_008597880.1	1.14033	1.2318	1.4715	0.498665	0.455315	0.539524	1.36377	0.00439462	0.0132243	hypothetical protein BBA_02783 [Beauveria bassiana ARSEF 2860]
19890789	BBA_07777	7777	XM_008602874.1	0.843784	1.01725	1.17749	0.429402	0.433721	0.317185	1.3642	3.45491e-09	3.2381e-08	ABC metal ion transporter [Beauveria bassiana ARSEF 2860]
19892493	BBA_09481	9481	XM_008604578.1	45.5157	48.9159	58.1219	20.0751	19.5554	19.5484	1.36616	1.01389e-30	4.37527e-29	quinate permease [Beauveria bassiana ARSEF 2860]
19892083	BBA_09071	9071	XM_008604168.1	13.088	15.4669	11.8594	4.03208	4.92568	6.70701	1.36734	8.35257e-11	9.39063e-10	hypothetical protein BBA_09071 [Beauveria bassiana ARSEF 2860]
19890551	BBA_07539	7539	XM_008602636.1	23.7118	19.8894	16.6426	9.11563	8.33194	5.85452	1.37036	9.01161e-14	1.35188e-12	sugar hydrolase [Beauveria bassiana ARSEF 2860]
19885047	BBA_02035	2035	XM_008597132.1	47.3421	41.358	33.835	16.5759	14.9061	15.8475	1.37238	7.65513e-23	2.23077e-21	hypothetical protein BBA_02035 [Beauveria bassiana ARSEF 2860]
19890571	BBA_07559	7559	XM_008602656.1	113.621	109.383	90.5383	50.6322	32.2687	37.6786	1.37868	1.03099e-16	1.95062e-15	putative aspartate protease [Beauveria bassiana ARSEF 2860]
19891182	BBA_08170	8170	XM_008603267.1	22.0646	21.3458	17.6497	9.93325	8.36765	5.09324	1.38408	4.3173e-11	4.98653e-10	major facilitator superfamily transporter [Beauveria bassiana ARSEF 2860]
19892744	BBA_09732	9732	XM_008604829.1	337.733	219.147	148.007	118.766	92.7855	58.1844	1.38585	0.000463089	0.00178291	FAD binding domain-containing protein [Beauveria bassiana ARSEF 2860]
19892364	BBA_09352	9352	XM_008604449.1	47.1077	48.2877	49.2898	22.6102	17.567	15.1503	1.38685	4.08544e-23	1.21268e-21	MFS allantoate transporter, putative [Beauveria bassiana ARSEF 2860]
19892936	BBA_09924	9924	XM_008605021.1	125.494	100.805	77.577	41.0293	37.004	37.6706	1.39304	3.17497e-17	6.26408e-16	zinc finger protein [Beauveria bassiana ARSEF 2860]
19891000	BBA_07988	7988	XM_008603085.1	1156.33	1105.85	941.177	498.322	342.162	378.96	1.39336	2.3798e-21	6.38454e-20	hypothetical protein BBA_07988 [Beauveria bassiana ARSEF 2860]
19890572	BBA_07560	7560	XM_008602657.1	8614.89	8566.24	7511.99	2816.56	2761.93	3809.09	1.39528	1.90456e-20	4.75718e-19	hypothetical protein BBA_07560 [Beauveria bassiana ARSEF 2860]
19883260	BBA_00248	248	XM_008595345.1	3.56318	3.94928	2.23797	1.04386	0.902116	1.75794	1.39641	9.7868e-05	0.000438374	hypothetical protein BBA_00248 [Beauveria bassiana ARSEF 2860]
19887686	BBA_04674	4674	XM_008599771.1	1.77601	1.77169	1.4007	0.621305	1.07279	0.181985	1.39924	0.00513693	0.0151567	membrane transporter [Beauveria bassiana ARSEF 2860]
19890515	BBA_07503	7503	XM_008602600.1	9.269	8.93701	10.1076	4.73618	2.06036	3.9259	1.40086	8.02273e-08	6.16352e-07	2-C-methyl-D-erythritol 2,4-cyclodiphosphate synthase [Beauveria bassiana ARSEF 2860]
19884393	BBA_01381	1381	XM_008596478.1	1.02171	0.615574	0.421893	0.384982	0.224657	0.16623	1.40818	0.00865605	0.0238665	hypothetical protein BBA_01381 [Beauveria bassiana ARSEF 2860]
19891534	BBA_08522	8522	XM_008603619.1	0.936412	1.00421	0.56255	0.360554	0.447694	0.133019	1.41108	0.00584741	0.0170105	MFS transporter, putative [Beauveria bassiana ARSEF 2860]
19883710	BBA_00698	698	XM_008595795.1	285.135	211.357	239.348	110.007	80.2329	85.9378	1.4138	4.31286e-21	1.13015e-19	restless-like transposase [Beauveria bassiana ARSEF 2860]
19887485	BBA_04473	4473	XM_008599570.1	249.05	222.045	168.202	88.8198	61.8074	88.6144	1.41802	3.13159e-14	4.94664e-13	hypothetical protein BBA_04473 [Beauveria bassiana ARSEF 2860]
19888016	BBA_05004	5004	XM_008600101.1	0.536091	0.722114	1.03523	0.333818	0.345808	0.173827	1.42612	0.00419944	0.0126897	hypothetical protein BBA_05004 [Beauveria bassiana ARSEF 2860]
19890142	BBA_07130	7130	XM_008602227.1	6.82536	7.09034	5.3425	3.47616	1.97137	1.7034	1.42927	6.04972e-09	5.48259e-08	kinesin light chain 1 and [Beauveria bassiana ARSEF 2860]
19883317	BBA_00305	305	XM_008595402.1	40.9546	33.2881	37.2246	19.4897	13.0852	8.79586	1.42994	2.49231e-10	2.67455e-09	Cytochrome P450 CYP628A2 [Beauveria bassiana ARSEF 2860]
19886683	BBA_03671	3671	XM_008598768.1	19.3225	16.5911	13.9298	8.03218	6.15862	4.24009	1.43528	5.47507e-13	7.69012e-12	nonribosomal peptide synthase, putative [Beauveria bassiana ARSEF 2860]
19893244	BBA_10232	10232	XM_008605329.1	27.4126	30.5525	30.9272	14.367	10.7996	7.69814	1.43552	3.33743e-11	3.89022e-10	hypothetical protein BBA_10232 [Beauveria bassiana ARSEF 2860]
19883678	BBA_00666	666	XM_008595763.1	51.4835	39.4487	40.0555	15.2356	14.7156	18.3892	1.43813	1.26272e-18	2.76572e-17	hypothetical protein BBA_00666 [Beauveria bassiana ARSEF 2860]
19892460	BBA_09448	9448	XM_008604545.1	3.04416	1.84067	1.20537	1.15333	0.877249	0.214445	1.43976	0.00528064	0.0155445	hypothetical protein BBA_09448 [Beauveria bassiana ARSEF 2860]
19893155	BBA_10143	10143	XM_008605240.1	1.31427	1.26051	1.48844	0.42281	0.428853	0.64429	1.44156	3.40914e-05	0.000168398	hypothetical protein BBA_10143 [Beauveria bassiana ARSEF 2860]
19890825	BBA_07813	7813	XM_008602910.1	737.471	754.072	771.725	314.7	257.483	260.241	1.44302	1.19454e-47	1.01797e-45	hypothetical protein BBA_07813 [Beauveria bassiana ARSEF 2860]
19892047	BBA_09035	9035	XM_008604132.1	179.14	131.343	107.332	67.8095	51.3944	34.0312	1.44712	2.38419e-10	2.56395e-09	FAD binding domain-containing protein [Beauveria bassiana ARSEF 2860]
19887403	BBA_04391	4391	XM_008599488.1	30.5156	32.0523	35.5844	15.2978	10.1355	10.4363	1.45226	5.74017e-17	1.10667e-15	phospholipase/carboxylesterase family protein [Beauveria bassiana ARSEF 2860]
19890010	BBA_06998	6998	XM_008602095.1	157.102	181.997	210.197	55.8768	69.3494	75.4685	1.45258	1.45992e-20	3.6737e-19	ATROPHIN-1 protein [Beauveria bassiana ARSEF 2860]
19885174	BBA_02162	2162	XM_008597259.1	1.62359	1.67752	1.25884	0.408723	0.222493	1.02233	1.46345	0.013669	0.0353076	hypothetical protein BBA_02162 [Beauveria bassiana ARSEF 2860]
19888805	BBA_05793	5793	XM_008600890.1	2.91539	2.23053	0.92224	0.934808	1.03979	0.219956	1.46733	0.0153779	0.0389674	hypothetical protein BBA_05793 [Beauveria bassiana ARSEF 2860]
19887855	BBA_04843	4843	XM_008599940.1	60.0915	58.2103	57.4398	28.1441	20.2105	15.1947	1.46751	4.13695e-16	7.43843e-15	ferric reductase like transmembrane component [Beauveria bassiana ARSEF 2860]
19884215	BBA_01203	1203	XM_008596300.1	307.952	446.091	393.522	128.9	131.19	154.781	1.46784	1.29445e-21	3.50989e-20	putative C2H2 zinc finger protein [Beauveria bassiana ARSEF 2860]
19885415	BBA_02403	2403	XM_008597500.1	76.2878	97.0164	115.746	29.3508	32.4705	42.6181	1.46865	8.50385e-15	1.39543e-13	glycosyl hydrolase, putative [Beauveria bassiana ARSEF 2860]
19885572	BBA_02560	2560	XM_008597657.1	3.78623	2.60377	2.50758	1.3395	1.10295	0.770098	1.46969	8.57089e-06	4.7626e-05	dual specificity phosphatase Yvh1, putative [Beauveria bassiana ARSEF 2860]
19892994	BBA_09982	9982	XM_008605079.1	21.8613	33.416	37.8315	11.0819	13.4551	8.95854	1.47495	3.53883e-09	3.31369e-08	hypothetical protein BBA_09982 [Beauveria bassiana ARSEF 2860]
19883893	BBA_00881	881	XM_008595978.1	173.46	162.866	176.638	72.8191	56.7844	54.2656	1.48018	4.40886e-34	2.15991e-32	Cytochrome P450 CYP541A2 [Beauveria bassiana ARSEF 2860]
19891402	BBA_08390	8390	XM_008603487.1	37.3897	19.8896	21.8058	11.7065	8.55192	8.08102	1.4806	1.07615e-08	9.47517e-08	hypothetical protein BBA_08390 [Beauveria bassiana ARSEF 2860]
19886844	BBA_03832	3832	XM_008598929.1	561.922	586.34	561.648	264.291	175.368	172.718	1.48143	9.79171e-22	2.69831e-20	PAN domain containing protein [Beauveria bassiana ARSEF 2860]
19885668	BBA_02656	2656	XM_008597753.1	1184.13	1264.15	1215.33	480.79	434.215	396.227	1.48234	5.80952e-63	6.93109e-61	LPXTG-domain-containing protein [Beauveria bassiana ARSEF 2860]
19889062	BBA_06050	6050	XM_008601147.1	9.04947	4.68805	3.38654	2.3907	2.92022	0.785497	1.48999	0.00571427	0.0166519	hypothetical protein BBA_06050 [Beauveria bassiana ARSEF 2860]
19889611	BBA_06599	6599	XM_008601696.1	65903.4	60294.7	68365.6	29119.6	23157.8	16939.8	1.49104	1.16202e-19	2.74686e-18	hydrophobin-like protein [Beauveria bassiana ARSEF 2860]
19892486	BBA_09474	9474	XM_008604571.1	51.1971	83.4618	123.603	24.4825	28.3758	38.8017	1.49447	5.12516e-08	4.06049e-07	Cytochrome P450 CYP53A11 [Beauveria bassiana ARSEF 2860]
19891524	BBA_08512	8512	XM_008603609.1	1.4683	1.217	0.901762	0.275312	0.60425	0.393108	1.49494	0.000191374	0.000801292	glycoside hydrolase family 29 protein [Beauveria bassiana ARSEF 2860]
19886553	BBA_03541	3541	XM_008598638.1	21.2399	15.2337	15.5943	6.37671	6.51198	5.56267	1.49667	6.86105e-21	1.76594e-19	putative allantoate permease [Beauveria bassiana ARSEF 2860]
19884666	BBA_01654	1654	XM_008596751.1	641.837	499.319	501.192	310.44	166.139	104.858	1.49807	0.000383737	0.00150119	oxalate decarboxylase family bicupin [Beauveria bassiana ARSEF 2860]
19890822	BBA_07810	7810	XM_008602907.1	95.7713	101.688	101.874	44.5911	31.166	30.0565	1.50023	7.14944e-25	2.309e-23	ABC transporter [Beauveria bassiana ARSEF 2860]
19887191	BBA_04179	4179	XM_008599276.1	43.7328	34.9665	37.1635	17.9792	12.3989	10.527	1.50206	3.53493e-16	6.40137e-15	Cytochrome P450 CYP584E7 [Beauveria bassiana ARSEF 2860]
19885614	BBA_02602	2602	XM_008597699.1	341.314	211.506	115.706	97.909	59.9705	78.1209	1.50219	0.000530553	0.00201285	cell wall protein [Beauveria bassiana ARSEF 2860]
19892501	BBA_09489	9489	XM_008604586.1	17.8311	12.6635	12.8873	6.45694	3.6811	5.15782	1.50395	2.75684e-10	2.94286e-09	hypothetical protein BBA_09489 [Beauveria bassiana ARSEF 2860]
19888687	BBA_05675	5675	XM_008600772.1	335.328	290.095	320.848	145.915	106.993	79.5327	1.50915	8.3758e-17	1.60565e-15	hypothetical protein BBA_05675 [Beauveria bassiana ARSEF 2860]
19892458	BBA_09446	9446	XM_008604543.1	23.6859	24.5412	21.7352	10.2795	8.30504	5.97539	1.51028	1.55781e-17	3.15955e-16	aminotransferase class-III [Beauveria bassiana ARSEF 2860]
19892086	BBA_09074	9074	XM_008604171.1	53.1369	51.0127	29.3239	15.8726	16.573	14.335	1.51257	6.27324e-14	9.66823e-13	mitochondrial chaperone BCS1 [Beauveria bassiana ARSEF 2860]
19891140	BBA_08128	8128	XM_008603225.1	2.27618	1.51693	0.819431	0.647032	0.235356	0.727562	1.51855	0.0069463	0.0197761	hypothetical protein BBA_08128 [Beauveria bassiana ARSEF 2860]
19883781	BBA_00769	769	XM_008595866.1	40.9344	41.6442	39.7544	21.9917	12.6202	8.06576	1.51926	6.26287e-08	4.89304e-07	hypothetical protein BBA_00769 [Beauveria bassiana ARSEF 2860]
19884361	BBA_01349	1349	XM_008596446.1	4.04689	3.48425	4.31261	1.62509	1.49133	0.977593	1.53254	1.20157e-11	1.4628e-10	peptidase family S58 [Beauveria bassiana ARSEF 2860]
19888402	BBA_05390	5390	XM_008600487.1	0.758962	1.04865	0.533893	0.287831	0.217877	0.300684	1.53788	0.00445918	0.0133789	hypothetical protein BBA_05390 [Beauveria bassiana ARSEF 2860]
19892315	BBA_09303	9303	XM_008604400.1	1.76064	1.64913	1.35004	0.799967	0.396613	0.439109	1.541	0.0107669	0.028726	hypothetical protein BBA_09303 [Beauveria bassiana ARSEF 2860]
19887192	BBA_04180	4180	XM_008599277.1	21.4304	14.9838	12.6494	8.90118	4.03288	3.90129	1.54316	8.22797e-07	5.40764e-06	BTB/POZ domain protein [Beauveria bassiana ARSEF 2860]
19885396	BBA_02384	2384	XM_008597481.1	385.294	412.863	433.622	181.686	125.058	115.713	1.54387	9.96977e-23	2.88044e-21	Cytochrome P450 CYP542B3 [Beauveria bassiana ARSEF 2860]
19886838	BBA_03826	3826	XM_008598923.1	274.1	250.602	247.499	103.53	78.516	82.6516	1.54463	7.16552e-38	4.05953e-36	sporulation associated protein [Beauveria bassiana ARSEF 2860]
19886837	BBA_03825	3825	XM_008598922.1	377.572	333.42	296.219	141.736	101.633	101.569	1.54596	2.27317e-25	7.58296e-24	Cytochrome P450 CYP6001C8 [Beauveria bassiana ARSEF 2860]
19888739	BBA_05727	5727	XM_008600824.1	4.10788	4.78425	3.95479	2.51027	0.956029	0.927023	1.54804	0.000110299	0.000486956	GNAT family acetyltransferase, putative [Beauveria bassiana ARSEF 2860]
19884141	BBA_01129	1129	XM_008596226.1	640.612	497.77	410.356	255.697	163.873	108.481	1.55234	4.62238e-10	4.79791e-09	inversin protein alternative isoform [Beauveria bassiana ARSEF 2860]
19884436	BBA_01424	1424	XM_008596521.1	38.929	26.9595	21.7549	14.1168	8.38101	7.32731	1.55512	3.68051e-09	3.43367e-08	hypothetical protein BBA_01424 [Beauveria bassiana ARSEF 2860]
19886650	BBA_03638	3638	XM_008598735.1	203.187	177.444	186.701	89.9527	55.9231	47.1471	1.55542	2.84026e-15	4.849e-14	MFS transporter [Beauveria bassiana ARSEF 2860]
19892884	BBA_09872	9872	XM_008604969.1	7.40338	8.52522	8.48459	1.26543	3.58108	3.45645	1.55596	0.000222376	0.000919328	hypothetical protein BBA_09872 [Beauveria bassiana ARSEF 2860]
19886569	BBA_03557	3557	XM_008598654.1	0.855653	1.30843	0.82935	0.380017	0.328967	0.303536	1.56385	6.06181e-08	4.7506e-07	Pfs domain protein [Beauveria bassiana ARSEF 2860]
19890786	BBA_07774	7774	XM_008602871.1	11.8295	11.6532	10.4025	4.45139	3.80854	3.19965	1.5641	1.91153e-19	4.47686e-18	serine/threonine protein kinase [Beauveria bassiana ARSEF 2860]
19889647	BBA_06635	6635	XM_008601732.1	6.93526	4.64288	2.77275	2.84923	0.845819	1.15383	1.56542	0.000644477	0.00238527	hypothetical protein BBA_06635 [Beauveria bassiana ARSEF 2860]
19887810	BBA_04798	4798	XM_008599895.1	174.885	195.838	204.355	102.055	58.5849	33.232	1.56865	3.1988e-08	2.6224e-07	hypothetical protein BBA_04798 [Beauveria bassiana ARSEF 2860]
19888682	BBA_05670	5670	XM_008600767.1	84.8947	95.0996	95.7517	30.4257	29.2559	33.1598	1.5705	1.8271e-46	1.47052e-44	GPI anchored protein, putative [Beauveria bassiana ARSEF 2860]
19884754	BBA_01742	1742	XM_008596839.1	39.5797	32.2834	24.0965	12.9222	10.7505	8.58956	1.57258	1.9027e-16	3.52748e-15	tuberous sclerosis 1 [Beauveria bassiana ARSEF 2860]
19886719	BBA_03707	3707	XM_008598804.1	0.951245	0.760326	0.738383	0.287164	0.273163	0.263032	1.57316	3.108e-05	0.000154577	multiple ankyrin repeats single kh domain protein [Beauveria bassiana ARSEF 2860]
19885141	BBA_02129	2129	XM_008597226.1	0.814592	0.770628	0.904213	0.280059	0.358052	0.197368	1.57514	7.9837e-05	0.000364697	hypothetical protein BBA_02129 [Beauveria bassiana ARSEF 2860]
19891769	BBA_08757	8757	XM_008603854.1	15.0544	15.7861	13.3258	5.66567	5.14805	3.99249	1.57674	1.33354e-18	2.91453e-17	FAD binding domain-containing protein [Beauveria bassiana ARSEF 2860]
19884249	BBA_01237	1237	XM_008596334.1	79.0963	68.6068	49.8977	27.843	19.2062	18.7712	1.58598	2.48746e-16	4.56981e-15	Cytochrome P450 CYP620C2 [Beauveria bassiana ARSEF 2860]
19891770	BBA_08758	8758	XM_008603855.1	19.5277	18.7688	16.8259	6.59973	6.44202	5.15067	1.5993	2.51951e-30	1.04714e-28	FAD dependent oxidoreductase [Beauveria bassiana ARSEF 2860]
19885787	BBA_02775	2775	XM_008597872.1	233.581	235.257	274.944	99.6631	89.02	56.7419	1.5996	2.62974e-19	6.10257e-18	Amine oxidase [Beauveria bassiana ARSEF 2860]
19885045	BBA_02033	2033	XM_008597130.1	161.832	167.833	184.925	54.8445	56.1196	58.3325	1.60387	4.03269e-58	4.39736e-56	feruloyl esterase A precursor [Beauveria bassiana ARSEF 2860]
19886031	BBA_03019	3019	XM_008598116.1	2.46918	1.51491	1.50192	0.906518	0.363227	0.52746	1.61	0.000763812	0.00278226	hypothetical protein BBA_03019 [Beauveria bassiana ARSEF 2860]
19886448	BBA_03436	3436	XM_008598533.1	11516.9	10638.8	9843.8	3137.71	3209.69	4126.88	1.6112	2.47943e-30	1.03473e-28	hypothetical protein BBA_03436 [Beauveria bassiana ARSEF 2860]
19883543	BBA_00531	531	XM_008595628.1	4335.38	4391.72	3934.55	1293.04	1375.72	1461.87	1.61603	7.02789e-60	8.00785e-58	hypothetical protein BBA_00531 [Beauveria bassiana ARSEF 2860]
19890239	BBA_07227	7227	XM_008602324.1	137.104	99.6559	83.8378	46.3121	33.3049	24.5699	1.62159	7.31369e-13	1.01461e-11	malate dehydrogenase [Beauveria bassiana ARSEF 2860]
19885134	BBA_02122	2122	XM_008597219.1	841.114	973.316	970.062	365.721	287.393	250.891	1.62301	1.08907e-31	4.82282e-30	hypothetical protein BBA_02122 [Beauveria bassiana ARSEF 2860]
19891485	BBA_08473	8473	XM_008603570.1	31.9513	47.2108	48.4305	12.3846	14.0266	14.9259	1.62604	3.09655e-20	7.54858e-19	siderophore iron transporter mirA [Beauveria bassiana ARSEF 2860]
19890335	BBA_07323	7323	XM_008602420.1	1.19791	0.836558	0.288838	0.497419	0.118382	0.136052	1.62765	0.0163856	0.0410795	6-phosphogluconate dehydrogenase [Beauveria bassiana ARSEF 2860]
19889344	BBA_06332	6332	XM_008601429.1	48.1805	52.1756	64.57	14.601	20.3137	18.399	1.62924	3.23967e-23	9.6628e-22	gamma-glutamyltranspeptidase [Beauveria bassiana ARSEF 2860]
19889331	BBA_06319	6319	XM_008601416.1	3.9801	3.51312	4.80226	1.42145	1.29626	1.25125	1.6313	7.19602e-14	1.09572e-12	hypothetical protein BBA_06319 [Beauveria bassiana ARSEF 2860]
19892454	BBA_09442	9442	XM_008604539.1	0.215658	0.286837	0.300772	0.071382	0.084662	0.102569	1.63508	0.0152162	0.0386057	hypothetical protein BBA_09442 [Beauveria bassiana ARSEF 2860]
19886898	BBA_03886	3886	XM_008598983.1	76.2265	63.2036	62.9556	26.065	22.0101	16.5027	1.648	5.72614e-24	1.76536e-22	hypothetical protein BBA_03886 [Beauveria bassiana ARSEF 2860]
19886484	BBA_03472	3472	XM_008598569.1	8.59992	8.27643	7.68353	3.09406	2.70685	2.0198	1.65093	3.24137e-26	1.12571e-24	Ankyrin repeat protein [Beauveria bassiana ARSEF 2860]
19883981	BBA_00969	969	XM_008596066.1	26.1848	26.2108	22.797	8.82878	7.701	7.39896	1.65185	2.08917e-48	1.81079e-46	DNA helicase [Beauveria bassiana ARSEF 2860]
19887383	BBA_04371	4371	XM_008599468.1	9.58641	9.49084	9.28429	4.82325	2.95344	1.22078	1.65634	1.90844e-06	1.18009e-05	MFS multidrug transporter, putative [Beauveria bassiana ARSEF 2860]
19885449	BBA_02437	2437	XM_008597534.1	1.93413	1.3763	1.07574	0.684454	0.333844	0.372074	1.65749	5.09518e-05	0.000242356	hypothetical protein BBA_02437 [Beauveria bassiana ARSEF 2860]
19889164	BBA_06152	6152	XM_008601249.1	466.593	371.556	244.995	129.912	110.02	103.326	1.65786	9.80027e-17	1.86463e-15	RTA1 like protein [Beauveria bassiana ARSEF 2860]
19885837	BBA_02825	2825	XM_008597922.1	1.83419	2.11305	0.995729	0.557368	0.416316	0.586476	1.66368	4.20679e-06	2.46881e-05	proline transporter [Beauveria bassiana ARSEF 2860]
19885213	BBA_02201	2201	XM_008597298.1	33.6673	29.6959	22.2238	10.1758	9.02166	7.79733	1.66471	9.55502e-24	2.9186e-22	nitrate assimilation regulatory protein nirA [Beauveria bassiana ARSEF 2860]
19891910	BBA_08898	8898	XM_008603995.1	2557.62	2214.98	2555.99	966.651	750.504	587.879	1.66875	1.84406e-25	6.21282e-24	Peptidase cysteine/serine, trypsin [Beauveria bassiana ARSEF 2860]
19893278	BBA_10266	10266	XM_008605363.1	0.670005	0.788701	0.296497	0.125205	0.351834	0.073852	1.6718	0.0108254	0.0288667	sugar transporter [Beauveria bassiana ARSEF 2860]
19886718	BBA_03706	3706	XM_008598803.1	3.15322	3.39611	2.10219	1.1237	1.09911	0.48389	1.67642	4.18197e-07	2.87912e-06	hypothetical protein BBA_03706 [Beauveria bassiana ARSEF 2860]
19890808	BBA_07796	7796	XM_008602893.1	4.69383	3.6651	4.29475	1.69155	0.905636	1.36045	1.67684	2.24765e-09	2.14425e-08	lipase-like protein [Beauveria bassiana ARSEF 2860]
19887235	BBA_04223	4223	XM_008599320.1	222.778	222.642	262.135	91.4972	65.5404	64.2364	1.67701	1.30115e-29	5.25695e-28	gamma-glutamyltranspeptidase [Beauveria bassiana ARSEF 2860]
19886358	BBA_03346	3346	XM_008598443.1	25.3666	40.4815	43.8735	10.6597	10.416	13.0555	1.68469	7.7764e-14	1.17741e-12	hypothetical protein BBA_03346 [Beauveria bassiana ARSEF 2860]
19887382	BBA_04370	4370	XM_008599467.1	7.21981	6.19887	6.31394	3.81575	1.83229	0.48803	1.68519	0.0145667	0.0372751	Cytochrome P450 CYP584G1 [Beauveria bassiana ARSEF 2860]
19884362	BBA_01350	1350	XM_008596447.1	106.179	101.985	98.6743	34.2276	31.2578	29.7101	1.68851	4.34632e-86	8.01383e-84	AFG1-like ATPase [Beauveria bassiana ARSEF 2860]
19892628	BBA_09616	9616	XM_008604713.1	189.421	138.326	133.37	61.4773	46.1645	34.9836	1.6929	6.36027e-18	1.31901e-16	SET domain-containing protein 5 [Beauveria bassiana ARSEF 2860]
19890880	BBA_07868	7868	XM_008602965.1	38.0909	40.1561	39.1375	14.396	9.38001	12.4183	1.69741	2.45273e-23	7.35891e-22	hypothetical protein BBA_07868 [Beauveria bassiana ARSEF 2860]
19883095	BBA_00083	83	XM_008595180.1	186.659	111.658	72.6964	50.1754	29.9747	34.2431	1.69747	6.81931e-09	6.13617e-08	hypothetical protein BBA_00083 [Beauveria bassiana ARSEF 2860]
19885313	BBA_02301	2301	XM_008597398.1	64.9509	48.0991	41.6739	21.8361	14.3005	11.1548	1.71005	6.63545e-14	1.01955e-12	plasma membrane fusion protein PRM1 [Beauveria bassiana ARSEF 2860]
19884890	BBA_01878	1878	XM_008596975.1	8.98959	7.98247	6.23097	2.86268	2.25315	1.92849	1.71978	4.86231e-19	1.10806e-17	hypothetical protein BBA_01878 [Beauveria bassiana ARSEF 2860]
19885579	BBA_02567	2567	XM_008597664.1	77.8465	61.9392	47.3494	26.2593	16.6302	13.8666	1.72123	9.20597e-14	1.37899e-12	nitrogen assimilation transcription factor nirA [Beauveria bassiana ARSEF 2860]
19888681	BBA_05669	5669	XM_008600766.1	3.34343	3.64553	2.56395	1.2934	0.928689	0.640611	1.73856	3.65394e-09	3.41203e-08	acyl-CoA dehydrogenase [Beauveria bassiana ARSEF 2860]
19885194	BBA_02182	2182	XM_008597279.1	13.5846	9.62606	10.993	5.90466	2.86476	1.45384	1.74229	1.87641e-06	1.16383e-05	cholinesterase-like protein [Beauveria bassiana ARSEF 2860]
19892713	BBA_09701	9701	XM_008604798.1	1535.85	1328.82	1394.76	502.287	386.445	380.807	1.74636	6.80701e-44	4.93071e-42	Amidinotransferase family protein [Beauveria bassiana ARSEF 2860]
19891824	BBA_08812	8812	XM_008603909.1	2.02092	2.4757	1.72057	0.794889	0.630236	0.425546	1.74821	1.26605e-08	1.10396e-07	secreted lipase 1 precursor [Beauveria bassiana ARSEF 2860]
19892746	BBA_09734	9734	XM_008604831.1	96.1442	70.7732	64.4661	27.619	23.4089	17.7883	1.74947	1.09947e-21	3.0216e-20	indigoidine synthase A like protein [Beauveria bassiana ARSEF 2860]
19888804	BBA_05792	5792	XM_008600889.1	318.219	230.343	184.962	87.4004	60.7543	69.4142	1.75337	1.34261e-18	2.92804e-17	isoflavone reductase [Beauveria bassiana ARSEF 2860]
19883819	BBA_00807	807	XM_008595904.1	240.285	179.653	109.414	65.8531	46.7135	44.0978	1.75655	8.46849e-12	1.0473e-10	glucose repressible protein Grg1 [Beauveria bassiana ARSEF 2860]
19890011	BBA_06999	6999	XM_008602096.1	0.309404	0.258677	0.367483	0.126881	0.085328	0.063871	1.76075	0.000167019	0.000707495	hypothetical protein BBA_06999 [Beauveria bassiana ARSEF 2860]
19883049	BBA_00037	37	XM_008595134.1	821.409	876.807	856.031	311.126	227.719	213.292	1.76383	4.64052e-37	2.51655e-35	gp24-like protein [Beauveria bassiana ARSEF 2860]
19892045	BBA_09033	9033	XM_008604130.1	19412.8	21070.9	22718.1	5431.55	6427.65	6749.94	1.76395	8.94415e-46	7.03121e-44	hypothetical protein BBA_09033 [Beauveria bassiana ARSEF 2860]
19891072	BBA_08060	8060	XM_008603157.1	3.24096	2.53478	2.57497	1.2736	0.794614	0.370094	1.77602	2.47043e-06	1.49887e-05	MFS monosaccharide transporter, putative [Beauveria bassiana ARSEF 2860]
19892419	BBA_09407	9407	XM_008604504.1	16.0713	13.9101	8.86651	3.97293	3.49212	3.80207	1.78572	1.17317e-16	2.20725e-15	type 1 ribosome-inactivating protein musarmin 1 [Beauveria bassiana ARSEF 2860]
19892573	BBA_09561	9561	XM_008604658.1	146.677	97.076	96.3665	36.5626	34.394	27.2688	1.79187	4.38808e-23	1.29736e-21	F-box domain, Skp2 [Beauveria bassiana ARSEF 2860]
19893180	BBA_10168	10168	XM_008605265.1	14.5148	11.8309	8.89391	4.1488	3.09808	2.91488	1.79404	8.56832e-17	1.63946e-15	geranylgeranyl pyrophosphate synthetase [Beauveria bassiana ARSEF 2860]
19884690	BBA_01678	1678	XM_008596775.1	21.1806	21.417	31.0743	5.55402	9.84158	5.72311	1.80259	1.28133e-13	1.8997e-12	ZIP Zinc transporter family protein [Beauveria bassiana ARSEF 2860]
19891234	BBA_08222	8222	XM_008603319.1	15.8068	16.607	12.4168	3.94149	4.62587	4.27767	1.80327	1.18665e-41	7.91699e-40	nonribosomal peptide synthase, putative [Beauveria bassiana ARSEF 2860]
19889836	BBA_06824	6824	XM_008601921.1	4.34869	5.12375	2.37165	1.82525	0.833922	0.732447	1.80412	2.76476e-06	1.66394e-05	Cytochrome P450 CYP51F2 [Beauveria bassiana ARSEF 2860]
19890399	BBA_07387	7387	XM_008602484.1	69.1751	59.0796	58.0342	19.0495	16.2762	18.0012	1.80461	2.08907e-53	1.99861e-51	general amidase GmdB [Beauveria bassiana ARSEF 2860]
19889788	BBA_06776	6776	XM_008601873.1	42.0307	33.7137	29.7945	11.1541	11.1602	7.72605	1.8128	5.52219e-25	1.79489e-23	hypothetical protein BBA_06776 [Beauveria bassiana ARSEF 2860]
19887421	BBA_04409	4409	XM_008599506.1	2.58909	2.19963	2.42022	1.38104	0.499201	0.171543	1.8129	0.00225306	0.0073302	hypothetical protein BBA_04409 [Beauveria bassiana ARSEF 2860]
19892803	BBA_09791	9791	XM_008604888.1	218.885	164.732	144.394	61.1605	45.725	43.2425	1.81437	1.34991e-23	4.11093e-22	hypothetical protein BBA_09791 [Beauveria bassiana ARSEF 2860]
19890816	BBA_07804	7804	XM_008602901.1	0.576146	0.369139	0.565862	0.036142	0.268651	0.12453	1.81551	0.00651561	0.0187393	putative salivary secreted peptide [Beauveria bassiana ARSEF 2860]
19888617	BBA_05605	5605	XM_008600702.1	49.6765	49.754	46.4685	19.1947	12.6929	9.55447	1.8158	4.31643e-19	9.85877e-18	formyl transferase domain-containing protein [Beauveria bassiana ARSEF 2860]
19888667	BBA_05655	5655	XM_008600752.1	400.038	309.357	170.253	82.5424	83.9813	83.1313	1.81699	7.11351e-14	1.08642e-12	mucin-like protein [Beauveria bassiana ARSEF 2860]
19888615	BBA_05603	5603	XM_008600700.1	359.984	399.149	451.97	138.302	113.034	92.2054	1.81776	6.55618e-34	3.18116e-32	Catalase-like domain, heme-dependent [Beauveria bassiana ARSEF 2860]
19886322	BBA_03310	3310	XM_008598407.1	13.8508	23.0907	44.3	7.39583	7.04121	8.59604	1.81851	3.095e-07	2.17358e-06	hypothetical protein BBA_03310 [Beauveria bassiana ARSEF 2860]
19889726	BBA_06714	6714	XM_008601811.1	6.59949	7.26517	5.04137	1.65013	2.17434	1.53255	1.81934	6.70856e-11	7.61831e-10	hypothetical protein BBA_06714 [Beauveria bassiana ARSEF 2860]
19893312	BBA_10300	10300	XM_008605397.1	2.89164	3.00293	2.82744	1.38226	0.816026	0.268966	1.82176	5.8406e-05	0.000274592	penicillin-binding protein [Beauveria bassiana ARSEF 2860]
19884873	BBA_01861	1861	XM_008596958.1	152.398	108.456	98.2651	56.6391	27.847	16.8092	1.82589	0.00024861	0.001017	hypothetical protein BBA_01861 [Beauveria bassiana ARSEF 2860]
19884969	BBA_01957	1957	XM_008597054.1	3.2138	2.89618	2.21187	1.10419	0.575828	0.660126	1.83031	2.80004e-09	2.65624e-08	major facilitator superfamily transporter [Beauveria bassiana ARSEF 2860]
19889720	BBA_06708	6708	XM_008601805.1	1446.58	1018.23	1349.15	490.679	323.429	253.489	1.83692	1.05478e-17	2.1479e-16	hypothetical protein BBA_06708 [Beauveria bassiana ARSEF 2860]
19892058	BBA_09046	9046	XM_008604143.1	81.33	101.106	97.6961	33.0878	22.6034	22.437	1.84219	2.4777e-27	9.13687e-26	Cytochrome P450 CYP542B1 [Beauveria bassiana ARSEF 2860]
19886675	BBA_03663	3663	XM_008598760.1	13.0498	10.7665	9.05846	4.03408	3.18221	1.93976	1.84418	1.77092e-11	2.12784e-10	protein kinase, putative [Beauveria bassiana ARSEF 2860]
19888520	BBA_05508	5508	XM_008600605.1	0.458436	0.343893	0.295965	0.104644	0.111912	0.088891	1.84627	1.36938e-05	7.29737e-05	hypothetical protein BBA_05508 [Beauveria bassiana ARSEF 2860]
19885845	BBA_02833	2833	XM_008597930.1	697.988	553.576	477.969	230.904	156.884	90.8708	1.85332	5.38502e-13	7.57413e-12	phosphoenolpyruvate carboxykinase [Beauveria bassiana ARSEF 2860]
19892603	BBA_09591	9591	XM_008604688.1	0.334971	0.577344	0.3669	0.094042	0.127862	0.127611	1.87183	0.00393411	0.0119819	aspergillopepsin, putative [Beauveria bassiana ARSEF 2860]
19891183	BBA_08171	8171	XM_008603268.1	187.092	169.35	165.9	58.5514	43.1839	40.6798	1.87489	4.4312e-40	2.74005e-38	adenylosuccinate synthetase [Beauveria bassiana ARSEF 2860]
19886980	BBA_03968	3968	XM_008599065.1	1.44531	1.4966	2.36591	0.080754	0.996466	0.368405	1.87642	0.0187551	0.0459742	hypothetical protein BBA_03968 [Beauveria bassiana ARSEF 2860]
19892154	BBA_09142	9142	XM_008604239.1	38.931	31.3838	39.7804	10.3707	9.0649	10.4942	1.87909	5.22637e-28	1.97028e-26	hypothetical protein BBA_09142 [Beauveria bassiana ARSEF 2860]
19887190	BBA_04178	4178	XM_008599275.1	25.2935	21.9003	22.0868	8.75009	5.93675	4.00399	1.89012	3.59749e-16	6.49149e-15	cyclopropane-fatty-acyl-phospholipid synthase [Beauveria bassiana ARSEF 2860]
19885734	BBA_02722	2722	XM_008597819.1	48.5363	46.5431	45.226	16.5632	11.3817	9.9068	1.89014	1.88972e-28	7.25894e-27	nitrate assimilation regulatory protein nirA [Beauveria bassiana ARSEF 2860]
19884521	BBA_01509	1509	XM_008596606.1	3.272	6.91326	4.50901	2.23778	1.44417	0.2052	1.91847	0.00304402	0.00955415	hypothetical protein BBA_01509 [Beauveria bassiana ARSEF 2860]
19893181	BBA_10169	10169	XM_008605266.1	2.22493	1.56082	1.26086	0.578292	0.417919	0.326311	1.93202	2.12372e-13	3.0988e-12	ATPase protein [Beauveria bassiana ARSEF 2860]
19886794	BBA_03782	3782	XM_008598879.1	53.8306	45.1967	45.6696	11.3696	14.2584	12.1522	1.93733	7.31706e-46	5.8427e-44	putative hydrolase [Beauveria bassiana ARSEF 2860]
19885198	BBA_02186	2186	XM_008597283.1	0.620587	0.402309	0.241281	0.065733	0.137215	0.126998	1.9379	0.00284015	0.00897891	protein kinase domain-containing protein [Beauveria bassiana ARSEF 2860]
19889067	BBA_06055	6055	XM_008601152.1	75.1156	55.9157	52.5151	23.6734	11.5097	12.4769	1.9453	9.27144e-15	1.51637e-13	dihydroflavonal-4-reductase protein [Beauveria bassiana ARSEF 2860]
19890792	BBA_07780	7780	XM_008602877.1	27.3539	30.7375	27.1239	5.4259	8.66205	7.99164	1.9484	1.48801e-27	5.52745e-26	alpha-N-acetylglucosaminidase [Beauveria bassiana ARSEF 2860]
19885373	BBA_02361	2361	XM_008597458.1	8788.52	8406.22	7653.99	2167.66	1866.82	2402.45	1.94873	1.99241e-53	1.92429e-51	FMN-binding split barrel-related protein [Beauveria bassiana ARSEF 2860]
19893021	BBA_10009	10009	XM_008605106.1	86.2053	72.3237	77.3109	25.5708	19.7241	15.5486	1.95463	2.57374e-28	9.84915e-27	6-hydroxy-D-nicotine oxidase [Beauveria bassiana ARSEF 2860]
19888108	BBA_05096	5096	XM_008600193.1	0.653868	0.309196	0.715032	0.164007	0.191094	0.07677	1.95815	0.015876	0.0400195	hypothetical protein BBA_05096 [Beauveria bassiana ARSEF 2860]
19890793	BBA_07781	7781	XM_008602878.1	28.1111	24.3673	23.1783	7.31815	6.14298	5.57182	1.99097	3.59994e-45	2.74489e-43	F-box and wd40 domain protein [Beauveria bassiana ARSEF 2860]
19887405	BBA_04393	4393	XM_008599490.1	43.0357	39.6455	37.2906	12.7866	8.93205	8.25696	2.00083	8.95524e-35	4.49579e-33	C6 transcription factor, putative [Beauveria bassiana ARSEF 2860]
19891073	BBA_08061	8061	XM_008603158.1	3.19136	3.19806	2.86555	1.03711	0.701127	0.56532	2.00636	1.82684e-13	2.68104e-12	UPF0075 domain protein [Beauveria bassiana ARSEF 2860]
19889612	BBA_06600	6600	XM_008601697.1	63.9753	47.3855	49.0767	18.5742	12.2462	9.03516	2.00916	8.78037e-19	1.96127e-17	LPS glycosyltransferase, putative [Beauveria bassiana ARSEF 2860]
19889608	BBA_06596	6596	XM_008601693.1	3.69502	4.50682	3.20795	1.07939	0.936286	0.807924	2.01466	3.78655e-26	1.30168e-24	glucuronyl hydrolase [Beauveria bassiana ARSEF 2860]
19890879	BBA_07867	7867	XM_008602964.1	0.562566	0.807386	0.573159	0.178461	0.174589	0.126876	2.01748	0.0039946	0.0121358	hypothetical protein BBA_07867 [Beauveria bassiana ARSEF 2860]
19889199	BBA_06187	6187	XM_008601284.1	2.59823	2.04909	0.513851	0.772684	0.436424	0.053792	2.03096	0.0152091	0.0385975	hypothetical protein BBA_06187 [Beauveria bassiana ARSEF 2860]
19885738	BBA_02726	2726	XM_008597823.1	21.6288	14.4667	6.38418	4.51697	2.10555	3.72659	2.03727	1.95123e-06	1.20435e-05	hypothetical protein BBA_02726 [Beauveria bassiana ARSEF 2860]
19884667	BBA_01655	1655	XM_008596752.1	21.5103	14.63	14.3195	7.58459	3.69665	1.00662	2.0379	0.004058	0.0122962	sulfate permease [Beauveria bassiana ARSEF 2860]
19883570	BBA_00558	558	XM_008595655.1	2.86923	3.74121	3.69853	0.609628	0.505499	1.39198	2.03981	2.43261e-06	1.47719e-05	hypothetical protein BBA_00558 [Beauveria bassiana ARSEF 2860]
19892937	BBA_09925	9925	XM_008605022.1	15.4843	11.3977	9.28454	2.87345	3.25413	2.66386	2.04049	9.6115e-19	2.1375e-17	tetratricopeptide repeat domain protein [Beauveria bassiana ARSEF 2860]
19887953	BBA_04941	4941	XM_008600038.1	70.9856	37.7655	21.3205	10.9714	10.4604	9.53022	2.07074	7.32956e-06	4.12023e-05	radH flavin-dependent halogenase [Beauveria bassiana ARSEF 2860]
19886947	BBA_03935	3935	XM_008599032.1	17.7771	17.0053	10.092	4.65262	4.65141	1.3555	2.07375	1.884e-07	1.35693e-06	hypothetical protein BBA_03935 [Beauveria bassiana ARSEF 2860]
19889581	BBA_06569	6569	XM_008601666.1	1.23005	3.40558	2.0708	0.437513	0.246575	0.897597	2.08408	0.000317375	0.00126117	acetate transporter [Beauveria bassiana ARSEF 2860]
19892082	BBA_09070	9070	XM_008604167.1	6575.47	7510.97	5647.5	951.558	1463.94	2228.03	2.08738	5.50947e-16	9.81924e-15	hypothetical protein BBA_09070 [Beauveria bassiana ARSEF 2860]
19883096	BBA_00084	84	XM_008595181.1	9.08712	6.40212	3.21063	2.01719	1.17956	1.16467	2.10016	3.09625e-08	2.54243e-07	Peptidase M64, IgA [Beauveria bassiana ARSEF 2860]
19893187	BBA_10175	10175	XM_008605272.1	1.26573	1.24298	0.496234	0.110403	0.31098	0.278601	2.10195	9.20237e-05	0.000414761	major facilitator superfamily transporter [Beauveria bassiana ARSEF 2860]
19885445	BBA_02433	2433	XM_008597530.1	50.1212	50.8481	45.2896	16.2427	9.67054	8.10568	2.10412	4.5063e-20	1.09065e-18	putative GTP release factor [Beauveria bassiana ARSEF 2860]
19885628	BBA_02616	2616	XM_008597713.1	1.6382	1.28618	1.60713	0.227791	0.324149	0.498511	2.10898	1.09295e-07	8.19793e-07	receptor-interacting serine/threonine-protein kinase [Beauveria bassiana ARSEF 2860]
19890729	BBA_07717	7717	XM_008602814.1	241.526	219.862	189.686	65.677	45.4322	37.0269	2.1359	4.32215e-28	1.63548e-26	hypothetical protein BBA_07717 [Beauveria bassiana ARSEF 2860]
19885642	BBA_02630	2630	XM_008597727.1	113.101	123.263	90.7246	27.3178	27.0974	19.8914	2.13812	1.19211e-45	9.22837e-44	bassianolide nonribosomal peptide synthetase [Beauveria bassiana ARSEF 2860]
19885665	BBA_02653	2653	XM_008597750.1	10.4734	9.5022	9.27108	3.44217	2.05331	1.04922	2.15987	1.99183e-11	2.38198e-10	carbon-nitrogen hydrolase [Beauveria bassiana ARSEF 2860]
19892693	BBA_09681	9681	XM_008604778.1	52.3749	55.3158	48.9152	13.2547	9.90936	11.8743	2.16013	5.16734e-59	5.69586e-57	sarcosine oxidase [Beauveria bassiana ARSEF 2860]
19887687	BBA_04675	4675	XM_008599772.1	7.23442	7.10155	5.29843	2.91165	0.932002	0.529943	2.16649	1.76785e-05	9.23161e-05	hypothetical protein BBA_04675 [Beauveria bassiana ARSEF 2860]
19884174	BBA_01162	1162	XM_008596259.1	443.422	402.879	446.33	146.648	71.1088	69.1276	2.17177	2.13469e-19	4.97653e-18	hypothetical protein BBA_01162 [Beauveria bassiana ARSEF 2860]
19885207	BBA_02195	2195	XM_008597292.1	43.9229	49.4649	61.2613	14.647	9.85899	9.1386	2.20055	2.14982e-30	9.08387e-29	glucoamylase I precursor [Beauveria bassiana ARSEF 2860]
19883701	BBA_00689	689	XM_008595786.1	1396.05	1520.7	1512.81	317.175	375.133	261.292	2.21571	6.33167e-65	8.02619e-63	hypothetical protein BBA_00689 [Beauveria bassiana ARSEF 2860]
19892070	BBA_09058	9058	XM_008604155.1	6.91923	5.96334	5.86534	2.07158	1.07445	0.880297	2.21919	3.59584e-14	5.63607e-13	fungal specific transcription factor [Beauveria bassiana ARSEF 2860]
19883703	BBA_00691	691	XM_008595788.1	4.7976	4.02639	2.98419	0.964307	1.09652	0.473126	2.22032	1.34483e-11	1.62938e-10	hypothetical protein BBA_00691 [Beauveria bassiana ARSEF 2860]
19892585	BBA_09573	9573	XM_008604670.1	951.054	973.135	947.336	274.089	168.811	172.201	2.22292	1.14078e-37	6.39152e-36	Cytochrome P450 CYP542B3 [Beauveria bassiana ARSEF 2860]
19891790	BBA_08778	8778	XM_008603875.1	10.4123	9.40339	6.62442	2.53828	1.938	1.13332	2.23676	3.517e-18	7.41494e-17	sex-determining protein fem-1 [Beauveria bassiana ARSEF 2860]
19892840	BBA_09828	9828	XM_008604925.1	9.92248	11.892	12.388	2.76455	2.51068	1.71645	2.29039	2.57783e-25	8.54305e-24	hypothetical protein BBA_09828 [Beauveria bassiana ARSEF 2860]
19891139	BBA_08127	8127	XM_008603224.1	302.7	243.55	224.933	77.3927	43.0075	36.5251	2.297	6.57485e-22	1.82174e-20	hypothetical protein BBA_08127 [Beauveria bassiana ARSEF 2860]
19887025	BBA_04013	4013	XM_008599110.1	37.3021	34.9893	39.6366	12.0999	6.15782	4.16913	2.31927	6.96239e-16	1.23006e-14	glycoside hydrolase family 55 [Beauveria bassiana ARSEF 2860]
19889649	BBA_06637	6637	XM_008601734.1	119.348	70.6641	36.0686	26.292	9.31058	9.66519	2.32029	0.000457072	0.00176309	hypothetical protein BBA_06637 [Beauveria bassiana ARSEF 2860]
19891551	BBA_08539	8539	XM_008603636.1	7.51987	6.99194	5.14335	1.5166	1.25623	1.14857	2.32547	1.69753e-19	3.98486e-18	putative SAM-dependent methyltransferase [Beauveria bassiana ARSEF 2860]
19886979	BBA_03967	3967	XM_008599064.1	386.365	401.036	485.368	49.4184	72.4987	130.913	2.33173	7.38521e-08	5.70474e-07	hypothetical protein BBA_03967 [Beauveria bassiana ARSEF 2860]
19887701	BBA_04689	4689	XM_008599786.1	45.0593	102.881	136.159	11.3685	20.4162	24.6037	2.33292	1.11827e-05	6.07735e-05	hypothetical protein BBA_04689 [Beauveria bassiana ARSEF 2860]
19885323	BBA_02311	2311	XM_008597408.1	1083.51	1126.63	1029.32	188.644	186.257	262.49	2.34551	2.03462e-49	1.79418e-47	Cu/Zn superoxide dismutase [Beauveria bassiana ARSEF 2860]
19890509	BBA_07497	7497	XM_008602594.1	36.1075	25.8507	19.6364	8.42109	4.28247	3.19048	2.35999	7.20692e-12	9.00066e-11	hypothetical protein BBA_07497 [Beauveria bassiana ARSEF 2860]
19891417	BBA_08405	8405	XM_008603502.1	19.6253	8.78379	2.8832	1.2838	1.97715	2.81391	2.36488	4.63714e-05	0.000222868	hypothetical protein BBA_08405 [Beauveria bassiana ARSEF 2860]
19887755	BBA_04743	4743	XM_008599840.1	27.7943	24.5108	23.9497	6.55913	4.2214	3.95109	2.37191	1.16284e-33	5.58879e-32	fusicoccadiene synthase [Beauveria bassiana ARSEF 2860]
19888315	BBA_05303	5303	XM_008600400.1	112.54	96.1811	87.4702	29.5408	16.8586	10.6239	2.3769	7.97411e-18	1.64027e-16	subtilase-like protein [Beauveria bassiana ARSEF 2860]
19883979	BBA_00967	967	XM_008596064.1	1.49271	1.74315	1.9413	0.439495	0.334932	0.220732	2.37916	1.53569e-22	4.37456e-21	polyketide synthase [Beauveria bassiana ARSEF 2860]
19886781	BBA_03769	3769	XM_008598866.1	84.9942	61.7933	55.5847	19.0663	10.0106	8.37775	2.4338	7.80684e-20	1.87161e-18	CAMK kinase [Beauveria bassiana ARSEF 2860]
19891747	BBA_08735	8735	XM_008603832.1	59.9407	47.4872	39.8004	14.3401	6.83062	5.88058	2.44429	5.01388e-18	1.04621e-16	tousled-like kinase [Beauveria bassiana ARSEF 2860]
19886421	BBA_03409	3409	XM_008598506.1	0.989461	0.920461	0.647654	0.057715	0.160993	0.246543	2.4587	8.64524e-06	4.79603e-05	Cytochrome P450 CYP639A3 [Beauveria bassiana ARSEF 2860]
19889139	BBA_06127	6127	XM_008601224.1	98.597	79.1083	68.3215	19.6734	13.1801	11.7854	2.46244	3.66549e-35	1.84934e-33	serine/threonine protein kinase [Beauveria bassiana ARSEF 2860]
19890794	BBA_07782	7782	XM_008602879.1	3243.2	3161.27	2745.24	542.095	487.392	623.144	2.46896	3.39146e-78	5.54723e-76	hypothetical protein BBA_07782 [Beauveria bassiana ARSEF 2860]
19884961	BBA_01949	1949	XM_008597046.1	94.0132	73.2554	61.3012	22.751	11.1174	6.32656	2.50755	1.16929e-06	7.5002e-06	hypothetical protein BBA_01949 [Beauveria bassiana ARSEF 2860]
19887836	BBA_04824	4824	XM_008599921.1	12.6923	11.599	12.2808	3.25256	1.67519	1.3685	2.53818	2.85833e-21	7.64811e-20	ABC transporter with duplicated ATPase domains [Beauveria bassiana ARSEF 2860]
19888285	BBA_05273	5273	XM_008600370.1	18.4004	15.6178	15.6389	3.36709	3.18392	1.98192	2.54089	3.85745e-34	1.90821e-32	hypothetical protein BBA_05273 [Beauveria bassiana ARSEF 2860]
19887838	BBA_04826	4826	XM_008599923.1	103.901	77.6143	86.6247	25.793	11.907	8.36872	2.54113	1.03865e-07	7.81953e-07	aspartate-tRNA ligase [Beauveria bassiana ARSEF 2860]
19889721	BBA_06709	6709	XM_008601806.1	116.662	68.1053	86.7087	24.9828	12.6417	8.49796	2.55728	1.01789e-07	7.68039e-07	carboxylesterase-like protein [Beauveria bassiana ARSEF 2860]
19891231	BBA_08219	8219	XM_008603316.1	63.7961	48.4989	29.2886	9.54533	8.07383	6.38544	2.56027	2.74623e-26	9.60329e-25	polyketide synthase, putative [Beauveria bassiana ARSEF 2860]
19884859	BBA_01847	1847	XM_008596944.1	36.3538	30.4814	23.569	7.75793	3.7448	3.60493	2.58111	1.1744e-19	2.76966e-18	hypothetical protein BBA_01847 [Beauveria bassiana ARSEF 2860]
19889613	BBA_06601	6601	XM_008601698.1	7.47309	3.50895	3.03778	1.28124	0.386473	0.663806	2.58812	5.16212e-08	4.08658e-07	hypothetical protein BBA_06601 [Beauveria bassiana ARSEF 2860]
19883115	BBA_00103	103	XM_008595200.1	1.24913	1.07957	1.33832	0.324012	0.283163	0	2.59442	0.0147584	0.0376516	hypothetical protein BBA_00103 [Beauveria bassiana ARSEF 2860]
19889648	BBA_06636	6636	XM_008601733.1	42.3817	24.4443	13.5797	7.02402	2.54626	3.51413	2.61945	1.31633e-05	7.03682e-05	hypothetical protein BBA_06636 [Beauveria bassiana ARSEF 2860]
19886958	BBA_03946	3946	XM_008599043.1	95.7716	95.048	102.235	18.5568	17.1007	11.7176	2.62897	2.46504e-63	3.0118e-61	glycosyl hydrolase family 2 [Beauveria bassiana ARSEF 2860]
19893022	BBA_10010	10010	XM_008605107.1	783.553	794.535	803.791	179.978	108.048	96.8102	2.62979	7.69243e-40	4.72781e-38	Cytochrome P450 CYP542B2 [Beauveria bassiana ARSEF 2860]
19890224	BBA_07212	7212	XM_008602309.1	81.4353	96.1843	85.5243	13.6188	11.4978	17.194	2.63676	8.46689e-54	8.25604e-52	phospholipase A2 protein family [Beauveria bassiana ARSEF 2860]
19883051	BBA_00039	39	XM_008595136.1	2.38568	1.81762	0.939859	0.313713	0.498152	0	2.66334	0.0100971	0.0271965	hypothetical protein BBA_00039 [Beauveria bassiana ARSEF 2860]
19886560	BBA_03548	3548	XM_008598645.1	30.6634	23.8802	17.7203	6.1745	1.97742	3.25166	2.66379	2.86046e-14	4.53958e-13	hypothetical protein BBA_03548 [Beauveria bassiana ARSEF 2860]
19891592	BBA_08580	8580	XM_008603677.1	1.25126	1.44619	0.543198	0.181075	0.210747	0.114872	2.6771	7.64912e-07	5.0567e-06	subtilisin-like serine protease [Beauveria bassiana ARSEF 2860]
19893199	BBA_10187	10187	XM_008605284.1	554.008	528.414	541.477	90.2182	98.9371	59.6224	2.70653	1.49752e-60	1.74555e-58	hypothetical protein BBA_10187 [Beauveria bassiana ARSEF 2860]
19886422	BBA_03410	3410	XM_008598507.1	1.26813	2.19516	1.89471	0.396364	0.186562	0.234097	2.71325	4.27262e-07	2.93953e-06	7-dehydrocholesterol reductase [Beauveria bassiana ARSEF 2860]
19885641	BBA_02629	2629	XM_008597726.1	23.0305	23.5625	19.5422	3.1365	2.96722	3.70403	2.75343	9.35217e-69	1.28163e-66	Putative conidiospore surface protein [Beauveria bassiana ARSEF 2860]
19890795	BBA_07783	7783	XM_008602880.1	36.4611	31.0475	27.6295	6.36594	3.58505	4.09967	2.75939	2.50163e-37	1.37875e-35	CFEM domain-containing protein [Beauveria bassiana ARSEF 2860]
19887332	BBA_04320	4320	XM_008599417.1	32.9066	24.97	26.0149	6.05484	3.87393	2.33927	2.77362	3.75678e-24	1.17585e-22	hypothetical protein BBA_04320 [Beauveria bassiana ARSEF 2860]
19892461	BBA_09449	9449	XM_008604546.1	70.6085	57.1553	42.5332	13.381	5.64778	5.71935	2.78266	5.04252e-19	1.14655e-17	hypothetical protein BBA_09449 [Beauveria bassiana ARSEF 2860]
19892123	BBA_09111	9111	XM_008604208.1	0.713938	0.117875	0.196724	0.036266	0.036154	0.072166	2.83059	0.00120783	0.00420192	glucose-methanol-choline oxidoreductase [Beauveria bassiana ARSEF 2860]
19886261	BBA_03249	3249	XM_008598346.1	24.278	19.7423	14.4454	3.26491	3.14723	1.76557	2.83782	2.67906e-23	8.01425e-22	hypothetical protein BBA_03249 [Beauveria bassiana ARSEF 2860]
19884339	BBA_01327	1327	XM_008596424.1	63.8919	55.7276	46.0962	13.1298	6.35384	3.61565	2.84279	2.52138e-08	2.12148e-07	Histone H5 [Beauveria brongniartii RCEF 3172]
19889607	BBA_06595	6595	XM_008601692.1	3.75144	2.79534	2.0655	0.482516	0.111074	0.601665	2.84908	5.16332e-09	4.73429e-08	hypothetical protein UCP014753 [Beauveria bassiana ARSEF 2860]
19888920	BBA_05908	5908	XM_008601005.1	131.238	121.635	93.2121	27.0076	13.4729	7.51372	2.8502	1.45469e-08	1.26086e-07	hypothetical protein BBA_05908 [Beauveria bassiana ARSEF 2860]
19892515	BBA_09503	9503	XM_008604600.1	1.0119	0.469071	0.251012	0.16059	0.031354	0.045153	2.86887	8.62522e-06	4.78754e-05	WD domain protein [Beauveria bassiana ARSEF 2860]
19890897	BBA_07885	7885	XM_008602982.1	2.39499	3.23022	2.69549	0.683148	0.218974	0.225912	2.8829	2.63737e-07	1.86771e-06	hypothetical protein BBA_07885 [Beauveria bassiana ARSEF 2860]
19883622	BBA_00610	610	XM_008595707.1	18.1181	15.412	8.96204	2.84845	1.7575	1.14105	2.88631	1.69521e-18	3.6577e-17	myb family transcription factor [Beauveria bassiana ARSEF 2860]
19890647	BBA_07635	7635	XM_008602732.1	41.1496	33.4413	35.6048	5.30529	3.69789	5.06419	2.96964	1.48617e-64	1.86065e-62	SAM-dependent methyltransferase [Beauveria bassiana ARSEF 2860]
19893059	BBA_10047	10047	XM_008605144.1	213.633	187.195	156.558	27.63	22.5588	19.9038	2.99134	8.7901e-86	1.59179e-83	fungal specific transcription factor [Beauveria bassiana ARSEF 2860]
19887758	BBA_04746	4746	XM_008599843.1	114.449	101.481	85.836	17.992	9.80589	10.1026	2.99314	1.20825e-41	8.00841e-40	HypA protein [Beauveria bassiana ARSEF 2860]
19887031	BBA_04019	4019	XM_008599116.1	414.336	507.093	532.399	66.2982	61.0787	54.4527	2.9992	6.34383e-126	1.78702e-123	Cel3b-like protein [Beauveria bassiana ARSEF 2860]
19889578	BBA_06566	6566	XM_008601663.1	1.54053	1.64401	1.50969	0.255568	0.210845	0.090367	3.07571	2.25765e-15	3.87391e-14	ankyrin repeat protein [Beauveria bassiana ARSEF 2860]
19887839	BBA_04827	4827	XM_008599924.1	6.05692	4.52583	4.67778	0.928875	0.562723	0.298669	3.09156	5.72728e-24	1.76536e-22	peptide synthetase [Beauveria bassiana ARSEF 2860]
19883702	BBA_00690	690	XM_008595787.1	379.544	316.707	307.439	49.0603	45.0291	23.0574	3.09892	8.47825e-42	5.73186e-40	hypothetical protein BBA_00690 [Beauveria bassiana ARSEF 2860]
19889691	BBA_06679	6679	XM_008601776.1	46.8143	36.2762	28.2233	6.38846	3.45246	2.95906	3.12042	1.03963e-30	4.46732e-29	hypothetical protein BBA_06679 [Beauveria bassiana ARSEF 2860]
19887647	BBA_04635	4635	XM_008599732.1	3.08083	2.18005	1.23522	0.517511	0.186265	0.034196	3.13794	1.84021e-06	1.14418e-05	CAMK kinase [Beauveria bassiana ARSEF 2860]
19887648	BBA_04636	4636	XM_008599733.1	412.538	297.492	291.3	67.1665	27.962	17.1908	3.15624	3.81978e-08	3.08165e-07	hypothetical protein BBA_04636 [Beauveria bassiana ARSEF 2860]
19890982	BBA_07970	7970	XM_008603067.1	11.9512	15.4416	14.3473	1.93363	1.33697	1.35373	3.17411	1.52512e-49	1.35669e-47	DUF1275 domain protein [Beauveria bassiana ARSEF 2860]
19884552	BBA_01540	1540	XM_008596637.1	1.8422	1.86678	2.38167	0.138831	0.115853	0.40857	3.19896	2.56911e-07	1.82064e-06	hypothetical protein BBA_01540 [Beauveria bassiana ARSEF 2860]
19890004	BBA_06992	6992	XM_008602089.1	7.55893	6.41882	3.19883	0.676621	0.653203	0.535112	3.20324	1.89138e-18	4.06365e-17	short chain dehydrogenase [Beauveria bassiana ARSEF 2860]
19890652	BBA_07640	7640	XM_008602737.1	53.3885	12.5762	3.63454	2.98567	2.42681	1.95499	3.23983	0.000773372	0.00281103	tyrosinase-like protein [Beauveria bassiana ARSEF 2860]
19885414	BBA_02402	2402	XM_008597499.1	0.716427	0.71914	0.95048	0.067348	0	0.182614	3.25484	0.00512159	0.0151203	hypothetical protein BBA_02402 [Beauveria bassiana ARSEF 2860]
19889944	BBA_06932	6932	XM_008602029.1	463.972	354.137	424.156	63.4201	34.8357	29.0351	3.28677	8.89998e-42	5.97713e-40	Carbamoyl transferase [Beauveria bassiana ARSEF 2860]
19890788	BBA_07776	7776	XM_008602873.1	93.8714	102.932	113.193	13.4869	7.9932	9.53435	3.32124	3.74347e-69	5.27257e-67	hypothetical protein BBA_07776 [Beauveria bassiana ARSEF 2860]
19883311	BBA_00299	299	XM_008595396.1	49.8825	48.7474	39.788	6.98078	4.35979	2.47755	3.3244	3.30656e-32	1.49696e-30	hypothetical protein BBA_00299 [Beauveria bassiana ARSEF 2860]
19885095	BBA_02083	2083	XM_008597180.1	10.665	5.41805	4.21721	1.02188	0.620288	0.333027	3.36143	2.25219e-15	3.87109e-14	hypothetical protein BBA_02083 [Beauveria bassiana ARSEF 2860]
19887837	BBA_04825	4825	XM_008599922.1	106.286	94.8151	95.7406	13.8898	8.01421	6.22523	3.39955	1.0806e-45	8.42951e-44	oxidoreductase, 2OG-Fe(II) oxygenase family [Beauveria bassiana ARSEF 2860]
19884870	BBA_01858	1858	XM_008596955.1	0.179449	0.258628	0.252989	0.064467	0	0	3.42219	0.0114872	0.0304474	protein kinase, putative [Beauveria bassiana ARSEF 2860]
19885339	BBA_02327	2327	XM_008597424.1	1.26439	2.38388	1.21902	0.218041	0.075186	0.135167	3.50611	2.15886e-06	1.32284e-05	hypothetical protein BBA_02327 [Beauveria bassiana ARSEF 2860]
19888416	BBA_05404	5404	XM_008600501.1	0.576512	0.389776	0.437394	0.068092	0.052584	0	3.54001	6.03545e-05	0.000282705	hypothetical protein BBA_05404 [Beauveria bassiana ARSEF 2860]
19890223	BBA_07211	7211	XM_008602308.1	915.78	1003	910.52	62.4864	56.2472	123.16	3.548	5.80448e-41	3.67895e-39	hypothetical protein BBA_07211 [Beauveria bassiana ARSEF 2860]
19888099	BBA_05087	5087	XM_008600184.1	0.82219	0.439548	0.664815	0	0	0.15741	3.61342	0.0200545	0.0487937	hypothetical protein BBA_05087 [Beauveria bassiana ARSEF 2860]
19883980	BBA_00968	968	XM_008596065.1	20047.6	20330.6	18560.4	2543.48	1309.89	839.999	3.65052	1.18097e-16	2.21781e-15	hypothetical protein BBA_00968 [Beauveria bassiana ARSEF 2860]
19890381	BBA_07369	7369	XM_008602466.1	3361.42	3547.03	3743	312.726	284.212	229.159	3.6886	7.59311e-201	3.3479e-198	peptidase S1 and S6, chymotrypsin/Hap [Beauveria bassiana ARSEF 2860]
19883699	BBA_00687	687	XM_008595784.1	82.0006	54.6143	56.6932	6.01819	6.45336	2.454	3.69505	2.7176e-36	1.44289e-34	hypothetical protein BBA_00687 [Beauveria bassiana ARSEF 2860]
19884809	BBA_01797	1797	XM_008596894.1	379.818	482.327	525.097	34.1729	34.9811	34.9569	3.73603	3.6107e-156	1.30772e-153	hypothetical protein BBA_01797 [Beauveria bassiana ARSEF 2860]
19892363	BBA_09351	9351	XM_008604448.1	0.414639	0.386242	0.550821	0.02932	0.043664	0.026831	3.75938	4.35284e-06	2.54422e-05	zinc finger protein [Beauveria bassiana ARSEF 2860]
19885197	BBA_02185	2185	XM_008597282.1	198.151	183.465	168.06	22.0373	9.81256	8.14323	3.78076	3.82833e-17	7.49481e-16	phosphatidylserine decarboxylase-like protein [Beauveria bassiana ARSEF 2860]
19889577	BBA_06565	6565	XM_008601662.1	1.57049	1.29016	1.16476	0.149534	0.10794	0.033062	3.79235	2.01535e-16	3.72271e-15	hypothetical protein BBA_06565 [Beauveria bassiana ARSEF 2860]
19888691	BBA_05679	5679	XM_008600776.1	10.9865	7.47376	7.15687	1.12	0.318087	0.369061	3.82532	9.25567e-18	1.8962e-16	HHE domain-containing protein [Beauveria bassiana ARSEF 2860]
19884647	BBA_01635	1635	XM_008596732.1	6.40428	5.65478	3.65646	0.38554	0.336265	0.251057	4.01381	1.23859e-37	6.90138e-36	Cytochrome P450 CYP570E2 [Beauveria bassiana ARSEF 2860]
19892567	BBA_09555	9555	XM_008604652.1	4.93302	2.96515	2.25422	0.304631	0	0.323423	4.01479	2.81691e-06	1.69031e-05	hypothetical protein BBA_09555 [Beauveria bassiana ARSEF 2860]
19890650	BBA_07638	7638	XM_008602735.1	57.0846	9.9821	2.05053	1.50942	1.63626	0.962966	4.07231	0.00036445	0.00143348	hypothetical protein BBA_07638 [Beauveria bassiana ARSEF 2860]
19886828	BBA_03816	3816	XM_008598913.1	22.1765	19.8159	13.1761	1.23954	1.40591	0.560883	4.10485	1.66076e-33	7.90695e-32	lectin-like protein [Beauveria bassiana ARSEF 2860]
19890380	BBA_07368	7368	XM_008602465.1	38.8359	41.3214	35.0714	3.33933	1.64583	1.53566	4.1433	1.47289e-57	1.53985e-55	hypothetical protein BBA_07368 [Beauveria bassiana ARSEF 2860]
19890397	BBA_07385	7385	XM_008602482.1	59.1277	75.764	69.5648	3.56156	3.67347	3.47007	4.25542	8.60088e-238	5.45135e-235	MFS transporter [Beauveria bassiana ARSEF 2860]
19890398	BBA_07386	7386	XM_008602483.1	2282.94	2231.43	2014.14	80.9781	89.1398	145.477	4.37061	8.92911e-91	1.74135e-88	hypothetical protein BBA_07386 [Beauveria bassiana ARSEF 2860]
19891678	BBA_08666	8666	XM_008603763.1	51.7118	39.2245	55.8695	4.4325	1.48552	0.358949	4.5477	6.54856e-08	5.08491e-07	bacteriodes thetaiotaomicron symbiotic chitinase [Beauveria bassiana ARSEF 2860]
19890651	BBA_07639	7639	XM_008602736.1	85.2246	14.1656	2.95798	1.68464	0.765239	0.922342	4.92364	3.25361e-05	0.000161029	hypothetical protein BBA_07639 [Beauveria bassiana ARSEF 2860]
19891544	BBA_08532	8532	XM_008603629.1	0.246733	0.816599	0.819829	0	0	0.053388	5.1405	4.11149e-06	2.41989e-05	hypothetical protein BBA_08532 [Beauveria bassiana ARSEF 2860]
19890649	BBA_07637	7637	XM_008602734.1	1505.92	264.927	58.6761	28.5016	6.01822	5.70827	5.50712	2.45222e-05	0.000124714	hypothetical protein BBA_07637 [Beauveria bassiana ARSEF 2860]
19883635	BBA_00623	623	XM_008595720.1	0.033895	0.047089	0.022896	0	0	0	8.43574	0.0159351	0.0401486	hypothetical protein BBA_00623 [Beauveria bassiana ARSEF 2860]
19892269	BBA_09257	9257	XM_008604354.1	0.104725	0.2938	0	0	0	0	10.3755	0.0170898	0.0424879	cis,cis-muconate lactonizing enzyme precursor [Beauveria bassiana ARSEF 2860]
19892610	BBA_09598	9598	XM_008604695.1	0.165061	0.340215	0	0	0	0	10.7179	0.0163518	0.0410049	oxidoreductase, short-chain dehydrogenase/reductase family [Beauveria bassiana ARSEF 2860]
19889630	BBA_06618	6618	XM_008601715.1	0.105256	0.337373	0.179363	0	0	0	11.0177	0.00537757	0.0157932	hypothetical protein BBA_06618 [Beauveria bassiana ARSEF 2860]
19888486	BBA_05474	5474	XM_008600571.1	0.28998	0.447612	0	0	0	0	11.2636	0.0144446	0.0370186	hypothetical protein BBA_05474 [Beauveria bassiana ARSEF 2860]
19883082	BBA_00070	70	XM_008595167.1	4.57011	7.19392	8.18798	0	0	0	16.0212	4.41555e-11	5.09421e-10	hypothetical protein BBA_00070 [Beauveria bassiana ARSEF 2860]

## Sheet: Table S2
Table S2. A list of differentially expressed genes identified from the Dwc2 mutant of B. bassiana.
					FPKM			FPKM			Dwc2/WT
gene_id	gene_name	EntrezID	transcript_id	Dwc2_1	Dwc2_2	Dwc2_3	WT_1	WT_2	WT_3	log2 ratio	p-value	q-value	Description
19888169	BBA_05157	5157	XM_008600254.1	0	0	0	7.22081	6.36639	8.05679	-16.1386	3.74446e-14	8.90779e-13	hypothetical protein BBA_05157 [Beauveria bassiana ARSEF 2860]
19887792	BBA_04780	4780	XM_008599877.1	0	0	0	0.832736	1.1347	2.39547	-13.828	6.07435e-10	8.91666e-09	hypothetical protein BBA_04780 [Beauveria bassiana ARSEF 2860]
19889278	BBA_06266	6266	XM_008601363.1	0	0	0	2.76845	0.738781	0.78665	-13.805	3.24467e-12	6.32617e-11	Cytochrome P450 CYP570H1 [Beauveria bassiana ARSEF 2860]
19889311	BBA_06299	6299	XM_008601396.1	0	0	0	2.15054	0.984149	0.820105	-13.6864	4.82101e-09	6.3271e-08	peptidase M23B [Beauveria bassiana ARSEF 2860]
19889213	BBA_06201	6201	XM_008601298.1	0	0	0	0.559356	0.645251	2.48717	-13.5871	0.000936045	0.00427726	hypothetical protein BBA_06201 [Beauveria bassiana ARSEF 2860]
19892006	BBA_08994	8994	XM_008604091.1	0	0	0	0.713814	0.501562	2.45379	-13.5782	3.22257e-06	2.65921e-05	Antibiotic biosynthesis monooxygenase [Beauveria bassiana ARSEF 2860]
19886302	BBA_03290	3290	XM_008598387.1	0	0	0	0.903168	0.273692	0.949838	-12.7914	7.4473e-06	5.74409e-05	hypothetical protein BBA_03290 [Beauveria bassiana ARSEF 2860]
19892005	BBA_08993	8993	XM_008604090.1	0	0	0	0.177392	0.475439	1.36577	-12.7161	9.15892e-05	0.000550511	conidial pigment biosynthesis scytalone dehydratase Arp1 [Beauveria bassiana ARSEF 2860]
19883247	BBA_00235	235	XM_008595332.1	0	0	0	0.477472	0.084905	0.525267	-11.824	0.000225769	0.00121994	peptidase A4 family protein [Beauveria bassiana ARSEF 2860]
19883031	BBA_00019	19	XM_008595116.1	0	0	0	0.252312	0.315108	0.401045	-11.6565	0.000192922	0.00106274	tat pathway signal sequence [Beauveria bassiana ARSEF 2860]
19889817	BBA_06805	6805	XM_008601902.1	0	0	0	0.354411	0.281045	0.247805	-11.5237	2.11804e-05	0.000146162	SAM-dependent methyltransferase [Beauveria bassiana ARSEF 2860]
19884724	BBA_01712	1712	XM_008596809.1	0	0	0	0.233441	0.275732	0.299189	-11.3958	4.8559e-05	0.000310824	hypothetical protein BBA_01712 [Beauveria bassiana ARSEF 2860]
19884396	BBA_01384	1384	XM_008596481.1	0	0	0	0.292205	0.15917	0.295943	-11.2825	8.35831e-06	6.36937e-05	hypothetical protein BBA_01384 [Beauveria bassiana ARSEF 2860]
19891512	BBA_08500	8500	XM_008603597.1	0	0	0	0.24643	0.235544	0.206991	-11.1653	0.000339554	0.00175442	hypothetical protein BBA_08500 [Beauveria bassiana ARSEF 2860]
19886692	BBA_03680	3680	XM_008598777.1	0	0	0	0.118556	0.212239	0.334099	-11.1139	0.000452011	0.00225296	hypothetical protein BBA_03680 [Beauveria bassiana ARSEF 2860]
19886813	BBA_03801	3801	XM_008598898.1	0	0	0	0.050931	0.199174	0.297071	-10.8328	0.000484501	0.00239143	AAA family ATPase [Beauveria bassiana ARSEF 2860]
19885764	BBA_02752	2752	XM_008597849.1	0	0	0	0.16159	0.180468	0.201603	-10.8235	1.85133e-06	1.60322e-05	putative Heat-labile enterotoxin IIB, A chain [Beauveria bassiana ARSEF 2860]
19887308	BBA_04296	4296	XM_008599393.1	0	0	0	0.387731	0.070043	0.079938	-10.8077	0.0127172	0.0394929	secretory phospholipase A2 [Beauveria bassiana ARSEF 2860]
19885981	BBA_02969	2969	XM_008598066.1	0	0	0	0.174653	0.109932	0.076969	-10.235	0.000474286	0.00234557	hypothetical protein BBA_02969 [Beauveria bassiana ARSEF 2860]
19891196	BBA_08184	8184	XM_008603281.1	0	0.095466	5.921	1913.24	2096.14	2538.19	-10.0878	1.91521e-06	1.65572e-05	glutathione-s-transferase [Beauveria bassiana ARSEF 2860]
19891197	BBA_08185	8185	XM_008603282.1	0.202338	0.068094	1.84302	714.598	674.128	641.985	-9.90816	5.00426e-17	1.47771e-15	hypothetical protein BBA_08185 [Beauveria bassiana ARSEF 2860]
19884397	BBA_01385	1385	XM_008596482.1	0	0	0	0.21973	0.021934	0.041726	-9.88361	0.0107178	0.0342795	hypothetical protein BBA_01385 [Beauveria bassiana ARSEF 2860]
19890626	BBA_07614	7614	XM_008602711.1	0.111076	0.088986	0.036225	41.0705	35.5523	15.9196	-8.61343	1.45774e-66	2.90347e-64	hypothetical protein BBA_07614 [Beauveria bassiana ARSEF 2860]
19891192	BBA_08180	8180	XM_008603277.1	0.090961	0	6.58647	650.678	729.686	732.733	-8.30585	0.000150735	0.000859101	MFS multidrug resistance transporter, putative [Beauveria bassiana ARSEF 2860]
19887718	BBA_04706	4706	XM_008599803.1	0.118159	0.119696	0.093564	12.9108	22.3608	64.6122	-8.23545	8.25104e-27	4.45819e-25	MFS multidrug resistance transporter [Beauveria bassiana ARSEF 2860]
19890349	BBA_07337	7337	XM_008602434.1	0.053055	0.073404	0.05556	19.9526	15.7037	16.2383	-8.15535	3.59998e-79	8.70681e-77	Alcohol dehydrogenase [Beauveria bassiana ARSEF 2860]
19891191	BBA_08179	8179	XM_008603276.1	0.495161	0.290527	0.710641	142.411	131.293	90.8985	-7.92875	5.96989e-191	4.66478e-188	polyketide synthase [Beauveria bassiana ARSEF 2860]
19891804	BBA_08792	8792	XM_008603889.1	1.51336	2.4647	4.41993	790.207	710.678	426.724	-7.84255	4.25842e-54	6.17958e-52	DUF300 domain protein, putative [Beauveria bassiana ARSEF 2860]
19891955	BBA_08943	8943	XM_008604040.1	0.179091	0.131044	0.832296	111.802	48.7586	58.3733	-7.58224	3.89825e-19	1.30688e-17	hypothetical protein BBA_08943 [Beauveria bassiana ARSEF 2860]
19887666	BBA_04654	4654	XM_008599751.1	0.095549	0	0.046168	4.47514	9.96766	8.63769	-7.34752	1.84127e-37	1.748e-35	UPF0261 domain protein [Beauveria bassiana ARSEF 2860]
19890348	BBA_07336	7336	XM_008602433.1	0.042034	0.041437	0.088036	9.10192	9.03046	8.9271	-7.30172	1.02451e-72	2.21425e-70	Cytochrome P450 CYP623C1 [Beauveria bassiana ARSEF 2860]
19887717	BBA_04705	4705	XM_008599802.1	0	0.041802	0	1.21039	2.04841	1.89033	-6.94461	1.58085e-15	4.22586e-14	Cytochrome P450 CYP5293A1 [Beauveria bassiana ARSEF 2860]
19890625	BBA_07613	7613	XM_008602710.1	6.90297	6.38707	8.51432	883.039	787.116	565.771	-6.68011	1e-304	2e-301	Cytochrome P450 CYP684A2 [Beauveria bassiana ARSEF 2860]
19891195	BBA_08183	8183	XM_008603280.1	2.12921	3.6349	5.92882	371.87	413.965	383.053	-6.64336	7.17939e-56	1.12197e-53	laccase 2 [Beauveria bassiana ARSEF 2860]
19891753	BBA_08741	8741	XM_008603838.1	0.016677	0	0.099451	4.36661	4.07892	2.99354	-6.62211	2.36995e-22	1.00728e-20	hypothetical protein BBA_08741 [Beauveria bassiana ARSEF 2860]
19887842	BBA_04830	4830	XM_008599927.1	0.104499	0.061632	0	4.97475	5.01689	6.08486	-6.59649	1.64179e-39	1.68458e-37	Allergen V5/Tpx-1 family protein [Beauveria bassiana ARSEF 2860]
19888189	BBA_05177	5177	XM_008600274.1	4.79326	5.92929	9.07682	644.345	674.955	574.515	-6.5797	7.5626e-206	6.40174e-203	enoyl reductase [Beauveria bassiana ARSEF 2860]
19889182	BBA_06170	6170	XM_008601267.1	0.123584	0.151658	0.070066	17.1312	8.59711	6.7197	-6.5541	5.64861e-51	7.54982e-49	Cry3Aa protein [Beauveria bassiana ARSEF 2860]
19891805	BBA_08793	8793	XM_008603890.1	0	0.184605	0	8.83224	5.30464	2.10099	-6.45878	0.000245352	0.00131311	hypothetical protein BBA_08793 [Beauveria bassiana ARSEF 2860]
19888186	BBA_05174	5174	XM_008600271.1	15.1698	16.1822	16.7632	1631.25	1484.26	1054.28	-6.43734	0	0	hypothetical protein BBA_05174 [Beauveria bassiana ARSEF 2860]
19887765	BBA_04753	4753	XM_008599850.1	0.437176	0.42452	0.826604	44.3142	56.383	43.8907	-6.42023	4.18905e-159	2.50308e-156	Concanavalin A-like lectin/glucanase [Beauveria bassiana ARSEF 2860]
19888192	BBA_05180	5180	XM_008600277.1	6.73898	9.18345	11.409	921.175	775.766	546.514	-6.35902	8.31689e-170	5.6322e-167	hypothetical protein BBA_05180 [Beauveria bassiana ARSEF 2860]
19888185	BBA_05173	5173	XM_008600270.1	2.86414	3.24304	3.46824	268.719	261.323	233.426	-6.31709	0	0	Cytochrome P450 CYP52G6 [Beauveria bassiana ARSEF 2860]
19892675	BBA_09663	9663	XM_008604760.1	0.316602	0	0.182611	7.30054	17.5653	14.5838	-6.30421	8.85666e-15	2.23241e-13	ATP synthase F1 [Beauveria bassiana ARSEF 2860]
19884539	BBA_01527	1527	XM_008596624.1	0.722249	0.405153	0.85556	31.9776	58.7307	64.0544	-6.28626	5.87411e-79	1.38766e-76	hypothetical protein BBA_01527 [Beauveria bassiana ARSEF 2860]
19892869	BBA_09857	9857	XM_008604954.1	0.037	0	0	0.636235	1.24893	0.778452	-6.16972	2.99539e-09	4.06238e-08	alpha/beta hydrolase [Beauveria bassiana ARSEF 2860]
19891863	BBA_08851	8851	XM_008603948.1	0.079588	0.232567	0.214774	14.7071	11.4935	10.5941	-6.12575	1.37349e-45	1.60367e-43	hypothetical protein BBA_08851 [Beauveria bassiana ARSEF 2860]
19890302	BBA_07290	7290	XM_008602387.1	1.98845	2.09337	2.40461	163.622	146.714	94.4848	-5.96371	2.36858e-142	1.203e-139	hypothetical protein BBA_07290 [Beauveria bassiana ARSEF 2860]
19890347	BBA_07335	7335	XM_008602432.1	0.804293	0.446362	0.751674	44.4074	38.4033	41.742	-5.95893	1.0393e-208	9.59749e-206	Cytochrome P450 CYP655C1 [Beauveria bassiana ARSEF 2860]
19891925	BBA_08913	8913	XM_008604010.1	10.5148	7.12602	6.95715	477.013	485.716	517.169	-5.91082	1.89284e-290	2.74678e-287	hypothetical protein BBA_08913 [Beauveria bassiana ARSEF 2860]
19891701	BBA_08689	8689	XM_008603786.1	0.141408	0.084385	0.288646	3.40634	10.5023	16.6569	-5.89276	2.96847e-13	6.38849e-12	Putative GMC oxidoreductase [Beauveria bassiana ARSEF 2860]
19888196	BBA_05184	5184	XM_008600281.1	0.152555	0.269299	1.03456	21.4623	29.9223	33.0294	-5.85699	1.85667e-13	4.10002e-12	Trypsin-related protease [Beauveria bassiana ARSEF 2860]
19887660	BBA_04648	4648	XM_008599745.1	0.116041	0.119015	0.123033	8.80415	8.83124	3.11913	-5.85696	1.76119e-38	1.73691e-36	Cytochrome P450 CYP5280A1P [Beauveria bassiana ARSEF 2860]
19885888	BBA_02876	2876	XM_008597973.1	0.902375	1.19612	1.09216	61.374	54.9113	67.8919	-5.8511	4.90118e-174	3.55616e-171	vivid PAS protein VVD [Beauveria bassiana ARSEF 2860]
19892428	BBA_09416	9416	XM_008604513.1	0.061242	0.052254	0.101365	3.31835	4.52686	2.79833	-5.63043	2.0709e-27	1.16222e-25	methyltransferase domain protein [Beauveria bassiana ARSEF 2860]
19889738	BBA_06726	6726	XM_008601823.1	0.048091	0.35106	0.786007	29.3993	15.4988	12.4088	-5.59556	2.89997e-08	3.46157e-07	Cytochrome P450 CYP625A1 [Beauveria bassiana ARSEF 2860]
19886961	BBA_03949	3949	XM_008599046.1	0	0.106496	0.216277	8.70752	4.44141	2.17998	-5.56959	0.00021101	0.00115053	hydroxyacylglutathione hydrolase [Beauveria bassiana ARSEF 2860]
19890301	BBA_07289	7289	XM_008602386.1	1.91406	0.994458	1.83865	104.105	80.791	37.5959	-5.55054	1.51515e-29	9.67983e-28	alpha/beta hydrolase, putative [Beauveria bassiana ARSEF 2860]
19885408	BBA_02396	2396	XM_008597493.1	17.2051	16.3907	35.182	884.832	1070.93	1230.79	-5.53391	9.3565e-39	9.41023e-37	NADPH-dependent FMN reductase [Beauveria bassiana ARSEF 2860]
19888187	BBA_05175	5175	XM_008600272.1	23.5996	26.5987	30.2458	1272.92	1316.33	1128.21	-5.53019	0	0	LCCL domain-containing protein [Beauveria bassiana ARSEF 2860]
19890043	BBA_07031	7031	XM_008602128.1	0.815981	1.17392	2.1097	70.3584	63.8483	47.9407	-5.47348	2.8546e-77	6.30371e-75	MFS multidrug transporter [Beauveria bassiana ARSEF 2860]
19884045	BBA_01033	1033	XM_008596130.1	0.030085	0.18286	0.063011	5.40955	4.50163	1.97378	-5.42856	1.36461e-18	4.42866e-17	cholera enterotoxin subunit A2 [Beauveria bassiana ARSEF 2860]
19890433	BBA_07421	7421	XM_008602518.1	0	0.011799	0	0.256303	0.037919	0.197606	-5.38142	0.00392517	0.0146642	Flavin-binding monooxygenase-like family protein [Beauveria bassiana ARSEF 2860]
19888791	BBA_05779	5779	XM_008600876.1	0.555665	1.38707	2.197	54.6484	56.4254	56.446	-5.33865	2.08276e-23	9.44493e-22	short chain dehydrogenase [Beauveria bassiana ARSEF 2860]
19892308	BBA_09296	9296	XM_008604393.1	93.6131	85.1104	155.922	4041.49	4370.72	3985.17	-5.21126	1.15293e-129	5.09196e-127	hypothetical protein BBA_09296 [Beauveria bassiana ARSEF 2860]
19888188	BBA_05176	5176	XM_008600273.1	1.137	1.23288	1.18242	42.3432	51.0483	34.8429	-5.17389	3.8012e-259	4.29028e-256	hybrid NRPS/PKS enzyme, putative [Beauveria bassiana ARSEF 2860]
19892007	BBA_08995	8995	XM_008604092.1	0.789439	2.5239	1.5506	30.5192	53.3746	86.688	-5.1322	7.28387e-16	1.98363e-14	hypothetical protein BBA_08995 [Beauveria bassiana ARSEF 2860]
19892121	BBA_09109	9109	XM_008604206.1	0	0.038361	0	0.431154	0.515808	0.392767	-5.12616	9.24979e-07	8.43441e-06	Catalase-like domain, heme-dependent [Beauveria bassiana ARSEF 2860]
19891383	BBA_08371	8371	XM_008603468.1	0.124328	0.423905	0	11.4474	4.385	2.53628	-5.06631	0.000794266	0.00370609	hypothetical protein BBA_08371 [Beauveria bassiana ARSEF 2860]
19891194	BBA_08182	8182	XM_008603279.1	7.93119	6.87136	9.85986	266.87	268.599	245.542	-4.98496	5.02416e-266	6.37942e-263	FAD binding domain-containing protein [Beauveria bassiana ARSEF 2860]
19890799	BBA_07787	7787	XM_008602884.1	5.88759	6.92441	0.928154	174.379	195.128	62.5501	-4.97475	2.69281e-08	3.22186e-07	cobalamin synthesis protein [Beauveria bassiana ARSEF 2860]
19892001	BBA_08989	8989	XM_008604086.1	0	0	0.125847	1.57231	1.14205	1.12905	-4.93264	4.71548e-07	4.57059e-06	short-chain dehydrogenase [Beauveria bassiana ARSEF 2860]
19892643	BBA_09631	9631	XM_008604728.1	0	0.256228	0	1.52035	2.54055	3.29954	-4.84429	8.14806e-06	6.23253e-05	hypothetical protein BBA_09631 [Beauveria bassiana ARSEF 2860]
19885138	BBA_02126	2126	XM_008597223.1	1.14573	0.825142	1.29694	32.2128	32.3422	29.267	-4.84353	3.02846e-152	1.61911e-149	fumarylacetoacetate hydrolase [Beauveria bassiana ARSEF 2860]
19892185	BBA_09173	9173	XM_008604270.1	6.71619	4.63389	5.64747	59.759	152.521	270.398	-4.82766	2.60005e-14	6.22909e-13	hypothetical protein BBA_09173 [Beauveria bassiana ARSEF 2860]
19891765	BBA_08753	8753	XM_008603850.1	1.02813	1.70508	0	25.388	27.6558	23.2408	-4.80272	0.00131616	0.00574047	ErfK/YbiS/YcfS/YnhG family protein [Beauveria bassiana ARSEF 2860]
19891297	BBA_08285	8285	XM_008603382.1	0.089733	0	0.334883	3.5888	4.60015	3.59573	-4.79461	1.69219e-09	2.36441e-08	hypothetical protein BBA_08285 [Beauveria bassiana ARSEF 2860]
19883739	BBA_00727	727	XM_008595824.1	0.021249	0.597935	0.01978	7.64969	4.01411	5.31267	-4.73166	1.17437e-08	1.46913e-07	hypothetical protein BBA_00727 [Beauveria bassiana ARSEF 2860]
19892186	BBA_09174	9174	XM_008604271.1	3.69078	3.30263	3.74626	39.5856	96.1947	149.087	-4.72927	1.64799e-17	5.05749e-16	cell surface protein [Beauveria bassiana ARSEF 2860]
19889486	BBA_06474	6474	XM_008601571.1	0.881714	0.744418	1.0816	42.2909	11.9576	14.4522	-4.66517	1.19e-27	6.8294e-26	cucumopine synthase [Beauveria bassiana ARSEF 2860]
19892309	BBA_09297	9297	XM_008604394.1	0.829582	0.852219	1.49291	26.3736	27.126	23.6	-4.60202	9.89455e-81	2.51272e-78	hypothetical protein BBA_09297 [Beauveria bassiana ARSEF 2860]
19891837	BBA_08825	8825	XM_008603922.1	2.63066	2.5602	1.82122	68.6454	49.5584	46.9124	-4.5575	2.06349e-82	5.98882e-80	hypothetical protein BBA_08825 [Beauveria bassiana ARSEF 2860]
19885149	BBA_02137	2137	XM_008597234.1	0	0	0.033251	0.631793	0.099704	0.032197	-4.52153	0.00379808	0.0142586	putative peptidylarginine deiminase [Beauveria bassiana ARSEF 2860]
19889722	BBA_06710	6710	XM_008601807.1	0.55141	1.02494	0.818098	10.4913	20.3139	22.1313	-4.4665	1.60826e-41	1.73794e-39	UV-endonuclease UvdE [Beauveria bassiana ARSEF 2860]
19886350	BBA_03338	3338	XM_008598435.1	10.1656	12.8298	15.5642	293.5	320.048	236.328	-4.46209	2.17074e-125	8.82017e-123	Bys1 family protein [Beauveria bassiana ARSEF 2860]
19890376	BBA_07364	7364	XM_008602461.1	1.04193	0.732758	0.693491	21.2592	17.7396	14.0028	-4.42452	4.80239e-72	1.01631e-69	tat pathway signal sequence [Beauveria bassiana ARSEF 2860]
19884676	BBA_01664	1664	XM_008596761.1	1.56099	1.50421	1.09567	25.9419	30.5813	31.5717	-4.4041	2.03691e-132	9.40498e-130	DNA photolyase [Beauveria bassiana ARSEF 2860]
19888191	BBA_05179	5179	XM_008600276.1	4.23697	4.26582	4.35941	91.0394	97.0651	76.7185	-4.36382	0	0	nonribosomal siderophore peptide synthase SidC [Beauveria bassiana ARSEF 2860]
19891272	BBA_08260	8260	XM_008603357.1	0.650485	1.14757	1.21576	25.0166	20.563	15.7015	-4.34578	1.83421e-55	2.82302e-53	hypothetical protein BBA_08260 [Beauveria bassiana ARSEF 2860]
19884415	BBA_01403	1403	XM_008596500.1	2.87028	3.17674	3.16607	59.9422	60.0215	60.6023	-4.2927	4e-300	7e-297	Cutinase palindrome-binding protein (PBP) [Beauveria bassiana ARSEF 2860]
19892140	BBA_09128	9128	XM_008604225.1	6.2583	4.46352	7.94121	123.11	128.016	106.927	-4.26192	1.02017e-106	3.8381e-104	Concanavalin A-like lectin/glucanase [Beauveria bassiana ARSEF 2860]
19888722	BBA_05710	5710	XM_008600807.1	0	0.130669	0	1.33848	0.829889	0.301546	-4.24047	0.0017092	0.00717611	hypothetical protein BBA_05710 [Beauveria bassiana ARSEF 2860]
19888751	BBA_05739	5739	XM_008600836.1	6.85858	1.74388	3.5645	137.274	67.2938	25.2536	-4.23947	1.86066e-07	1.91496e-06	dibenzothiophene desulfurization enzyme A [Beauveria bassiana ARSEF 2860]
19891193	BBA_08181	8181	XM_008603278.1	0.938326	0.726255	1.61063	19.8706	22.9472	18.9371	-4.23689	5.04605e-60	9.3196e-58	fungal specific transcription factor [Beauveria bassiana ARSEF 2860]
19890927	BBA_07915	7915	XM_008603012.1	0.026845	0.034051	0	0.409257	0.51228	0.222697	-4.23189	6.82302e-06	5.29475e-05	hypothetical protein BBA_07915 [Beauveria bassiana ARSEF 2860]
19885713	BBA_02701	2701	XM_008597798.1	0.071766	0.740215	0.534488	6.04886	10.9099	7.69517	-4.19457	2.32728e-12	4.59933e-11	Asp-hemolysin [Beauveria bassiana ARSEF 2860]
19891536	BBA_08524	8524	XM_008603621.1	0	0.12091	0	0.831733	1.06843	0.273037	-4.16782	0.000577895	0.00279669	hypothetical protein BBA_08524 [Beauveria bassiana ARSEF 2860]
19884760	BBA_01748	1748	XM_008596845.1	64.0108	46.577	116.742	1559.4	1468.07	1057.1	-4.16732	2.26642e-21	8.92337e-20	NADPH dehydrogenase [Beauveria bassiana ARSEF 2860]
19891258	BBA_08246	8246	XM_008603343.1	4.92824	6.10164	7.41839	115.38	115.509	94.0022	-4.1384	6.76655e-127	2.86394e-124	peptide synthetase [Beauveria bassiana ARSEF 2860]
19887659	BBA_04647	4647	XM_008599744.1	0.243178	0.243328	0.378205	6.47841	5.85541	2.77441	-4.12697	5.86917e-26	3.08907e-24	H(+)-myo-inositol cotransporter [Beauveria bassiana ARSEF 2860]
19890624	BBA_07612	7612	XM_008602709.1	7.99088	6.45385	6.40757	138.515	117.782	98.2544	-4.08772	2.08511e-161	1.32378e-158	FAD binding domain-containing protein [Beauveria bassiana ARSEF 2860]
19891143	BBA_08131	8131	XM_008603228.1	13.2357	4.15095	5.04953	228.585	113.827	37.4748	-4.08167	1.32196e-06	1.16973e-05	TfdA family Taurine catabolism dioxygenase TauD [Beauveria bassiana ARSEF 2860]
19885356	BBA_02344	2344	XM_008597441.1	0.381053	0.254963	0.829779	5.25517	14.5416	4.56446	-4.05483	2.81643e-15	7.33572e-14	succinate-semialdehyde dehydrogenase [Beauveria bassiana ARSEF 2860]
19890352	BBA_07340	7340	XM_008602437.1	2.56727	2.0824	2.02006	36.697	31.6624	37.7268	-3.99147	1.91257e-139	9.25139e-137	monocarboxylate permease-like protein [Beauveria bassiana ARSEF 2860]
19893266	BBA_10254	10254	XM_008605351.1	0.044848	0	0.074289	0.430987	0.65578	0.800684	-3.98575	6.35487e-07	6.05561e-06	hypothetical protein BBA_10254 [Beauveria bassiana ARSEF 2860]
19890160	BBA_07148	7148	XM_008602245.1	2.13444	0.543821	7.02768	83.3768	45.8776	23.4164	-3.97541	0.000105864	0.000625939	hypothetical protein BBA_07148 [Beauveria bassiana ARSEF 2860]
19890158	BBA_07146	7146	XM_008602243.1	0.306778	0.303481	0.264632	7.31348	4.14149	2.29991	-3.9747	8.08198e-26	4.18861e-24	LysM domain-containing protein [Beauveria bassiana ARSEF 2860]
19886916	BBA_03904	3904	XM_008599001.1	1.11234	0.711321	1.48598	7.62204	33.4907	10.5168	-3.96345	1.05481e-13	2.37578e-12	SCP-like extracellular protein, putative [Beauveria bassiana ARSEF 2860]
19884668	BBA_01656	1656	XM_008596753.1	0.245643	0.360724	0.339088	6.23043	5.28763	3.15174	-3.9557	8.25361e-29	5.05061e-27	amine oxidase [Beauveria bassiana ARSEF 2860]
19891447	BBA_08435	8435	XM_008603532.1	10.702	9.80341	1.85122	116.625	144.551	78.6643	-3.92608	1.3416e-07	1.41958e-06	FAD binding domain-containing protein [Beauveria bassiana ARSEF 2860]
19889696	BBA_06684	6684	XM_008601781.1	0	0.124845	0	1.03326	0.529556	0.316211	-3.91178	0.00249941	0.00997997	WSC domain-containing protein [Beauveria bassiana ARSEF 2860]
19885712	BBA_02700	2700	XM_008597797.1	0.248935	0.226533	0.473897	3.86178	5.56096	4.75717	-3.90074	2.37138e-30	1.59527e-28	hypothetical protein BBA_02700 [Beauveria bassiana ARSEF 2860]
19886661	BBA_03649	3649	XM_008598746.1	48.0526	15.3977	20.0314	385.649	428.706	429.448	-3.89715	9.21006e-14	2.0883e-12	glucose-repressible protein [Beauveria bassiana ARSEF 2860]
19887710	BBA_04698	4698	XM_008599795.1	0.683598	0.801108	1.03197	9.68582	13.1212	14.4188	-3.88671	4.43589e-59	7.76892e-57	hypothetical protein BBA_04698 [Beauveria bassiana ARSEF 2860]
19890663	BBA_07651	7651	XM_008602748.1	21.6194	7.94115	11.7328	351.506	155.24	67.1794	-3.79688	7.07818e-07	6.65126e-06	TfdA family Taurine catabolism dioxygenase TauD [Beauveria bassiana ARSEF 2860]
19885357	BBA_02345	2345	XM_008597442.1	2.05407	2.67804	2.8629	21.5663	62.639	20.2263	-3.78136	3.60949e-11	6.15187e-10	4-aminobutyrate aminotransferase [Beauveria bassiana ARSEF 2860]
19886864	BBA_03852	3852	XM_008598949.1	3.54922	3.79089	6.63062	71.2097	70.8048	49.7184	-3.77862	3.93435e-51	5.4007e-49	penicillin-binding protein [Beauveria bassiana ARSEF 2860]
19886929	BBA_03917	3917	XM_008599014.1	0.131869	0.964345	1.6004	4.69327	9.24376	22.4235	-3.75316	0.000526863	0.00257797	hypothetical protein BBA_03917 [Beauveria bassiana ARSEF 2860]
19883374	BBA_00362	362	XM_008595459.1	1.50575	1.01768	0.692396	15.8888	15.7656	11.6893	-3.75256	1.0028e-38	9.9867e-37	hypothetical protein BBA_00362 [Beauveria bassiana ARSEF 2860]
19889315	BBA_06303	6303	XM_008601400.1	18.1437	15.2312	16.2188	282.862	211.074	172.49	-3.74822	2.80184e-98	9.181e-96	methyltransferase domain-containing protein [Beauveria bassiana ARSEF 2860]
19886513	BBA_03501	3501	XM_008598598.1	11.8832	9.19854	10.1535	167.684	138.825	112.746	-3.74658	6.59243e-118	2.57561e-115	cyclopropane-fatty-acyl-phospholipid synthase [Beauveria bassiana ARSEF 2860]
19889316	BBA_06304	6304	XM_008601401.1	10.9097	10.6369	11.8074	131.79	145.733	136.882	-3.63511	1.69357e-219	1.72033e-216	lipocalin-like domain-containing protein [Beauveria bassiana ARSEF 2860]
19892638	BBA_09626	9626	XM_008604723.1	3.57086	2.5516	6.32241	56.1391	48.9833	47.3229	-3.61467	7.65647e-36	6.7047e-34	hypothetical protein BBA_09626 [Beauveria bassiana ARSEF 2860]
19891803	BBA_08791	8791	XM_008603888.1	150.261	66.9956	197.277	2146.71	1641.09	1241.28	-3.60073	4.28085e-15	1.09258e-13	alkaline serine protease AorO [Beauveria bassiana ARSEF 2860]
19893002	BBA_09990	9990	XM_008605087.1	4.09007	3.78592	7.00987	51.6933	64.7493	59.2529	-3.56106	1.47001e-50	1.9144e-48	dipeptidyl aminopeptidase/acylaminoacyl peptidase [Beauveria bassiana ARSEF 2860]
19888753	BBA_05741	5741	XM_008600838.1	1.28793	0.484838	0.531282	14.608	9.26205	3.22718	-3.5559	6.16072e-07	5.88717e-06	4-hydroxyacetophenone monooxygenase [Beauveria bassiana ARSEF 2860]
19885160	BBA_02148	2148	XM_008597245.1	3.18467	3.38492	4.61778	16.1803	43.6089	69.8663	-3.53474	2.05216e-08	2.49055e-07	hypothetical protein BBA_02148 [Beauveria bassiana ARSEF 2860]
19888377	BBA_05365	5365	XM_008600462.1	0.197154	0.416337	0.478568	7.05029	3.72533	1.69524	-3.51344	2.13355e-07	2.16943e-06	hypothetical protein BBA_05365 [Beauveria bassiana ARSEF 2860]
19887698	BBA_04686	4686	XM_008599783.1	0.154762	0.077039	0.08229	2.71306	0.367261	0.462701	-3.49572	2.43775e-05	0.000166416	pantothenate transporter [Beauveria bassiana ARSEF 2860]
19892008	BBA_08996	8996	XM_008604093.1	8.05625	7.41444	6.19488	53.7594	83.9217	106.561	-3.49484	1.41328e-43	1.56045e-41	NADH-cytochrome b5 reductase [Beauveria bassiana ARSEF 2860]
19887351	BBA_04339	4339	XM_008599436.1	0.06305	0.104165	0.150666	1.51133	1.28624	0.744771	-3.47814	2.10465e-10	3.25899e-09	hypothetical protein BBA_04339 [Beauveria bassiana ARSEF 2860]
19888628	BBA_05616	5616	XM_008600713.1	3.76421	2.1101	3.32934	43.3799	34.3236	22.6178	-3.44628	6.63532e-39	6.74016e-37	major facilitator superfamily transporter [Beauveria bassiana ARSEF 2860]
19888752	BBA_05740	5740	XM_008600837.1	0.502263	0.118776	0.20915	4.16361	3.12947	1.55243	-3.41343	4.743e-10	7.09564e-09	major facilitator superfamily transporter [Beauveria bassiana ARSEF 2860]
19890589	BBA_07577	7577	XM_008602674.1	6.05951	6.25136	8.62202	76.2864	73.83	69.2664	-3.38961	1.48961e-97	4.72859e-95	group II pyridoxal-5-phosphate decarboxylase [Beauveria bassiana ARSEF 2860]
19890298	BBA_07286	7286	XM_008602383.1	2.20164	1.8174	2.28447	43.0738	9.97718	12.493	-3.37824	5.68936e-07	5.44698e-06	Phosphoesterase-like protein [Beauveria bassiana ARSEF 2860]
19890623	BBA_07611	7611	XM_008602708.1	1.19571	1.17128	1.64207	18.746	13.8082	8.60494	-3.35988	1.18454e-35	1.01971e-33	non-ribosomal peptide synthetase [Beauveria bassiana ARSEF 2860]
19883920	BBA_00908	908	XM_008596005.1	0.716884	0.339572	1.46235	8.26844	10.6402	6.51127	-3.33515	7.85624e-14	1.79334e-12	RTA1 like protein [Beauveria bassiana ARSEF 2860]
19886469	BBA_03457	3457	XM_008598554.1	0.450169	0.065039	0.151505	3.0888	2.63788	0.951841	-3.32439	3.68616e-07	3.64596e-06	phthalate transporter [Beauveria bassiana ARSEF 2860]
19892640	BBA_09628	9628	XM_008604725.1	0.265047	0.324363	0.424246	3.38051	4.00169	2.74102	-3.32003	8.99962e-36	7.81351e-34	C6 zinc finger domain-containing protein [Beauveria bassiana ARSEF 2860]
19891696	BBA_08684	8684	XM_008603781.1	3.17391	2.21501	2.58696	27.1135	26.05	25.0702	-3.29407	4.65165e-99	1.57505e-96	fatty acid desaturase [Beauveria bassiana ARSEF 2860]
19885656	BBA_02644	2644	XM_008597741.1	1.51893	1.34678	1.22785	20.7884	12.3676	6.75941	-3.28552	1.24219e-22	5.39237e-21	Ncp1-like protein [Beauveria bassiana ARSEF 2860]
19891615	BBA_08603	8603	XM_008603700.1	9.44222	5.9038	10.8525	121.473	84.9911	44.2732	-3.25862	6.56579e-24	3.08775e-22	methionine transporter, putative [Beauveria bassiana ARSEF 2860]
19885954	BBA_02942	2942	XM_008598039.1	3.96142	4.01328	5.72398	50.0653	42.2443	38.5432	-3.25584	3.04796e-67	6.19224e-65	LysM domain containing protein [Beauveria bassiana ARSEF 2860]
19885774	BBA_02762	2762	XM_008597859.1	0.646779	0.396139	0.571129	3.46791	3.42141	8.41804	-3.24547	1.00836e-14	2.53537e-13	sugar transporter [Beauveria bassiana ARSEF 2860]
19891230	BBA_08218	8218	XM_008603315.1	3.11015	3.67632	3.97042	32.7413	33.1986	35.6637	-3.23962	1.29266e-81	3.64747e-79	Acyl-CoA N-acyltransferase [Beauveria bassiana ARSEF 2860]
19888951	BBA_05939	5939	XM_008601036.1	0.156547	0.239164	0.242025	2.25648	2.09538	1.62077	-3.22733	3.69393e-21	1.43217e-19	fungal specific transcription factor [Beauveria bassiana ARSEF 2860]
19885439	BBA_02427	2427	XM_008597524.1	3.74308	4.24492	5.25949	39.0281	40.5245	40.6864	-3.18211	4.39836e-81	1.17575e-78	conidiation-specific protein (con-13) [Beauveria bassiana ARSEF 2860]
19887956	BBA_04944	4944	XM_008600041.1	4.07569	4.57155	3.56961	46.9015	30.6422	32.7489	-3.17439	5.06456e-58	8.71963e-56	phytoene synthase/lycopene cyclase [Beauveria bassiana ARSEF 2860]
19885242	BBA_02230	2230	XM_008597327.1	23.4314	23.3076	31.4331	235.906	258	192.831	-3.13503	4.95281e-81	1.29002e-78	chitinase-like protein [Beauveria bassiana ARSEF 2860]
19892639	BBA_09627	9627	XM_008604724.1	0.165628	0.10747	0.03498	0.848939	0.995508	0.84043	-3.12349	1.11021e-09	1.57949e-08	hypothetical protein BBA_09627 [Beauveria bassiana ARSEF 2860]
19883097	BBA_00085	85	XM_008595182.1	0.263119	0.874096	1.14437	6.63011	9.23017	3.63435	-3.09497	6.73352e-09	8.64717e-08	Orf2-like protein [Beauveria bassiana ARSEF 2860]
19893265	BBA_10253	10253	XM_008605350.1	1.70104	2.17644	2.75294	15.0539	17.6507	23.2947	-3.07823	3.63919e-34	2.93388e-32	sexual development transcription factor NsdD [Beauveria bassiana ARSEF 2860]
19887524	BBA_04512	4512	XM_008599609.1	26.4961	41.7438	65.2381	332.075	395.33	371.749	-3.04172	1.65898e-27	9.36217e-26	hypothetical protein BBA_04512 [Beauveria bassiana ARSEF 2860]
19892765	BBA_09753	9753	XM_008604850.1	0.295608	0.857293	0.52449	2.75283	7.06329	3.59281	-2.9989	1.24809e-05	9.12092e-05	hypothetical protein BBA_09753 [Beauveria bassiana ARSEF 2860]
19888483	BBA_05471	5471	XM_008600568.1	0.239513	0	0.075045	0.604877	0.931383	0.962723	-2.98994	0.00685524	0.0235562	hypothetical protein BBA_05471 [Beauveria bassiana ARSEF 2860]
19886680	BBA_03668	3668	XM_008598765.1	0.214241	0.19615	0.195746	0.903199	0.916717	2.95229	-2.97694	8.48715e-06	6.4627e-05	hypothetical protein BBA_03668 [Beauveria bassiana ARSEF 2860]
19883611	BBA_00599	599	XM_008595696.1	0.335405	0.731945	0.440028	5.40384	3.31045	3.02389	-2.9611	3.20734e-16	8.87744e-15	hisactophilin C49S mutant/phototropin PHY3 fusion protein [Beauveria bassiana ARSEF 2860]
19886404	BBA_03392	3392	XM_008598489.1	27.2592	18.6332	16.2478	181.857	145.653	147.354	-2.93392	4.53305e-51	6.13956e-49	membrane protein, putative [Beauveria bassiana ARSEF 2860]
19886231	BBA_03219	3219	XM_008598316.1	12.9613	6.90307	9.7278	90.4352	62.9357	69.3889	-2.9122	1.24267e-31	9.01649e-30	hypothetical protein BBA_03219 [Beauveria bassiana ARSEF 2860]
19890008	BBA_06996	6996	XM_008602093.1	0.239578	0.110404	0.037457	0.740473	0.834524	1.21824	-2.8499	8.58401e-06	6.52668e-05	AMP-binding enzyme [Beauveria bassiana ARSEF 2860]
19884409	BBA_01397	1397	XM_008596494.1	0	0.126324	0.054447	0.545506	0.399372	0.349623	-2.84016	0.0024413	0.00978641	ABC multidrug transporter, putative [Beauveria bassiana ARSEF 2860]
19887352	BBA_04340	4340	XM_008599437.1	0.712937	1.21317	1.58367	10.2584	7.43234	7.13843	-2.82258	2.11261e-19	7.22555e-18	hypothetical protein BBA_04340 [Beauveria bassiana ARSEF 2860]
19889044	BBA_06032	6032	XM_008601129.1	0.78165	0.342487	0.878898	6.12261	4.09551	3.77763	-2.80473	8.69003e-12	1.60206e-10	spherulin-1A [Beauveria bassiana ARSEF 2860]
19885426	BBA_02414	2414	XM_008597511.1	14.0092	13.4411	17.6539	127.124	109.509	77.4296	-2.79972	1.15359e-45	1.36257e-43	short chain dehydrogenase [Beauveria bassiana ARSEF 2860]
19889457	BBA_06445	6445	XM_008601542.1	17.3263	12.519	14.2783	103.846	103.836	92.8345	-2.76782	1.4899e-91	4.58619e-89	hypothetical protein BBA_06445 [Beauveria bassiana ARSEF 2860]
19886214	BBA_03202	3202	XM_008598299.1	3.82713	1.52039	2.72715	38.6423	7.45419	8.81921	-2.76574	0.000987197	0.00448678	phospholipase C PLC-C [Beauveria bassiana ARSEF 2860]
19885953	BBA_02941	2941	XM_008598038.1	3.48351	2.7874	3.56624	26.9023	21.1432	18.1914	-2.75132	1.67783e-59	3.04346e-57	chitinase A1 [Beauveria bassiana ARSEF 2860]
19892731	BBA_09719	9719	XM_008604816.1	6.53639	5.15701	8.13204	40.7944	52.456	39.8648	-2.74725	8.57008e-46	1.02418e-43	MFS toxin efflux pump (AflT) [Beauveria bassiana ARSEF 2860]
19883740	BBA_00728	728	XM_008595825.1	52.8524	47.6285	60.5635	381.705	353.5	320.939	-2.71328	3.77844e-105	1.37077e-102	zinc-binding dehydrogenase [Beauveria bassiana ARSEF 2860]
19888658	BBA_05646	5646	XM_008600743.1	0.094603	0	0.078383	0.212484	0.730268	0.15711	-2.6686	0.0165633	0.0492102	autophagy protein (Atg22), putative [Beauveria bassiana ARSEF 2860]
19884115	BBA_01103	1103	XM_008596200.1	1.3546	1.23371	1.18506	6.06687	9.41567	8.42588	-2.66359	3.05081e-40	3.22814e-38	ABC transporter [Beauveria bassiana ARSEF 2860]
19887740	BBA_04728	4728	XM_008599825.1	3.93879	3.7735	2.4055	30.9239	20.9615	11.5574	-2.64856	1.14039e-15	3.06456e-14	coenzyme A transferase [Beauveria bassiana ARSEF 2860]
19889739	BBA_06727	6727	XM_008601824.1	0.568453	0.599755	0.724736	5.96511	3.03147	2.7748	-2.63658	1.07571e-20	3.95908e-19	nonribosomal peptide synthase [Beauveria bassiana ARSEF 2860]
19892474	BBA_09462	9462	XM_008604559.1	32.8077	35.2783	32.7914	226.667	185.265	203.849	-2.60981	4.76202e-100	1.66802e-97	methyltransferase-like protein [Beauveria bassiana ARSEF 2860]
19892473	BBA_09461	9461	XM_008604558.1	11.8146	12.774	8.27347	80.0301	56.8667	61.6775	-2.59518	3.98392e-35	3.34451e-33	methyltransferase-like protein [Beauveria bassiana ARSEF 2860]
19884796	BBA_01784	1784	XM_008596881.1	0.19037	1.02846	0.631629	8.08589	1.36708	1.53962	-2.57058	0.000714316	0.00336083	glycosyl transferase [Beauveria bassiana ARSEF 2860]
19885236	BBA_02224	2224	XM_008597321.1	45.5852	91.6824	71.7099	424.301	441.747	369.798	-2.56408	4.37324e-26	2.31372e-24	hypothetical protein BBA_02224 [Beauveria bassiana ARSEF 2860]
19883029	BBA_00017	17	XM_008595114.1	0.510313	0.162368	0.477996	2.52177	2.10993	2.10148	-2.54881	9.29561e-12	1.7075e-10	ABC transporter [Beauveria bassiana ARSEF 2860]
19887627	BBA_04615	4615	XM_008599712.1	0.811627	0.519088	0.214727	3.11924	2.53914	3.37731	-2.54761	1.07281e-06	9.68672e-06	hypothetical protein BBA_04615 [Beauveria bassiana ARSEF 2860]
19883649	BBA_00637	637	XM_008595734.1	8.0163	9.56923	12.4546	46.5809	56.5927	69.7128	-2.52486	4.79649e-29	2.9709e-27	epoxide hydrolase [Beauveria bassiana ARSEF 2860]
19888866	BBA_05854	5854	XM_008600951.1	53.585	76.2373	60.6751	344.281	391.787	355.222	-2.51819	1.82506e-52	2.53959e-50	putative phospholipase [Beauveria bassiana ARSEF 2860]
19885944	BBA_02932	2932	XM_008598029.1	0.196052	0.12511	0.279213	0.824211	1.3648	1.2126	-2.50228	1.80334e-07	1.86351e-06	General substrate transporter [Beauveria bassiana ARSEF 2860]
19888193	BBA_05181	5181	XM_008600278.1	16.0306	11.1829	14.9208	87.4472	82.4618	68.6746	-2.50143	6.96138e-55	1.03991e-52	alpha/beta fold family hydrolase [Beauveria bassiana ARSEF 2860]
19885109	BBA_02097	2097	XM_008597194.1	0	0.118498	0.208735	0.509162	0.660547	0.677453	-2.49692	0.0127035	0.0394747	gll2891-like protein [Beauveria bassiana ARSEF 2860]
19885006	BBA_01994	1994	XM_008597091.1	18.8322	5.65683	10.7266	113.729	56.7533	27.986	-2.49462	0.000666971	0.0031615	methionine permease [Beauveria bassiana ARSEF 2860]
19889119	BBA_06107	6107	XM_008601204.1	3.36442	3.67388	4.33718	35.0509	16.7209	11.635	-2.47871	3.67541e-12	7.07098e-11	hypothetical protein BBA_06107 [Beauveria bassiana ARSEF 2860]
19892439	BBA_09427	9427	XM_008604524.1	49.9707	22.8591	22.2463	340.32	136.276	52.9478	-2.4776	0.00284445	0.011156	serine carboxypeptidase [Beauveria bassiana ARSEF 2860]
19885957	BBA_02945	2945	XM_008598042.1	24.3764	21.4132	28.5084	179.549	125.94	107.363	-2.47423	1.17033e-34	9.58724e-33	LysM domain-containing protein [Beauveria bassiana ARSEF 2860]
19891909	BBA_08897	8897	XM_008603994.1	1.01599	0.578517	0.922893	5.29276	5.5353	3.14917	-2.47307	4.14928e-12	7.93754e-11	longiborneol synthase [Beauveria bassiana ARSEF 2860]
19887697	BBA_04685	4685	XM_008599782.1	0.310158	0.186202	0.566686	3.49684	1.68766	0.695078	-2.46751	0.000228996	0.001236	2OG-Fe(II) oxygenase superfamily protein [Beauveria bassiana ARSEF 2860]
19887571	BBA_04559	4559	XM_008599656.1	150.296	112.391	148.215	1013.47	672.492	586.346	-2.4673	2.74995e-32	2.03898e-30	hypothetical protein BBA_04559 [Beauveria bassiana ARSEF 2860]
19891382	BBA_08370	8370	XM_008603467.1	24.9522	10.4791	19.2023	96.9139	94.3849	108.979	-2.45844	1.38476e-20	5.0781e-19	short-chain dehydrogenase/oxidoreductase [Beauveria bassiana ARSEF 2860]
19886083	BBA_03071	3071	XM_008598168.1	7.88891	5.31337	7.34996	29.9239	33.9675	48.883	-2.45607	9.19266e-19	3.01223e-17	hydrophobin-like protein [Beauveria bassiana ARSEF 2860]
19887919	BBA_04907	4907	XM_008600004.1	0.104493	0.346173	0.471422	0.9916	2.08261	1.98459	-2.45582	0.000287794	0.00151394	YhhN family protein [Beauveria bassiana ARSEF 2860]
19891658	BBA_08646	8646	XM_008603743.1	6.89006	5.6933	4.91574	43.7362	30.4794	21.4791	-2.45116	1.00233e-17	3.13282e-16	hypothetical protein BBA_08646 [Beauveria bassiana ARSEF 2860]
19890860	BBA_07848	7848	XM_008602945.1	43.568	32.3228	39.3053	202.691	242.347	180.504	-2.44101	6.1874e-54	8.85234e-52	cyanovirin-N protein [Beauveria bassiana ARSEF 2860]
19888378	BBA_05366	5366	XM_008600463.1	3.80656	3.06568	4.2224	22.2047	15.529	21.016	-2.40472	1.96559e-28	1.18145e-26	hypothetical protein BBA_05366 [Beauveria bassiana ARSEF 2860]
19885435	BBA_02423	2423	XM_008597520.1	0.035048	0.028898	0.028173	0.169637	0.209869	0.106904	-2.4006	0.00469649	0.0171073	hypothetical protein BBA_02423 [Beauveria bassiana ARSEF 2860]
19886985	BBA_03973	3973	XM_008599070.1	0.681293	0.772279	0.653862	4.44305	2.8785	3.69492	-2.3861	1.16576e-07	1.24258e-06	hypothetical protein BBA_03973 [Beauveria bassiana ARSEF 2860]
19889465	BBA_06453	6453	XM_008601550.1	7.51103	5.28072	8.48908	30.8444	36.6483	43.205	-2.379	3.33411e-21	1.30261e-19	hypothetical protein BBA_06453 [Beauveria bassiana ARSEF 2860]
19892520	BBA_09508	9508	XM_008604605.1	4.71076	4.3685	4.07266	23.96	22.4684	21.3523	-2.3656	1.90873e-59	3.40156e-57	CAP domain-containing protein [Beauveria bassiana ARSEF 2860]
19891758	BBA_08746	8746	XM_008603843.1	208.078	288.381	343.089	1552.94	1602.75	1168.5	-2.36474	6.50412e-30	4.29019e-28	glutathione-S-transferase theta, GST [Beauveria bassiana ARSEF 2860]
19888660	BBA_05648	5648	XM_008600745.1	29.5978	21.3015	40.017	89.9963	197.465	180.77	-2.36461	2.41832e-14	5.82115e-13	glutathione S-transferase [Beauveria bassiana ARSEF 2860]
19883744	BBA_00732	732	XM_008595829.1	1.27675	1.86469	0.395674	7.01223	5.5492	5.64968	-2.36417	3.71175e-07	3.6677e-06	apoptosis-inducing factor, putative [Beauveria bassiana ARSEF 2860]
19891198	BBA_08186	8186	XM_008603283.1	89.4842	159.855	95.5774	455.943	612.434	705.973	-2.36297	2.87336e-19	9.76174e-18	integral membrane protein [Beauveria bassiana ARSEF 2860]
19892657	BBA_09645	9645	XM_008604742.1	40.3624	80.1591	180.139	335.27	504.83	671.294	-2.32967	0.000876611	0.0040402	hypothetical protein BBA_09645 [Beauveria bassiana ARSEF 2860]
19890414	BBA_07402	7402	XM_008602499.1	5.35102	4.60226	6.91194	39.7313	24.3617	20.0908	-2.31949	2.99263e-17	8.99383e-16	kelch repeat protein [Beauveria bassiana ARSEF 2860]
19889849	BBA_06837	6837	XM_008601934.1	6.40466	6.81173	6.11351	32.8426	35.4423	28.1657	-2.31896	1.364e-49	1.73193e-47	GNAT family acetyltransferase, putative [Beauveria bassiana ARSEF 2860]
19885420	BBA_02408	2408	XM_008597505.1	1.58247	1.8277	1.56879	9.46195	8.47592	6.89245	-2.31819	1.46231e-37	1.40133e-35	Ankyrin repeat protein [Beauveria bassiana ARSEF 2860]
19884836	BBA_01824	1824	XM_008596921.1	0.290699	0.304244	0.299964	1.86058	1.4752	1.12366	-2.31705	5.07335e-07	4.88948e-06	siderophore esterase IroE [Beauveria bassiana ARSEF 2860]
19893115	BBA_10103	10103	XM_008605200.1	46.848	30.9419	54.7251	155.798	227.861	273.156	-2.30933	1.79627e-19	6.18527e-18	ATP synthase beta chain, mitochondrial [Beauveria bassiana ARSEF 2860]
19892637	BBA_09625	9625	XM_008604722.1	1.3156	0.869439	2.24728	6.62939	8.422	6.86794	-2.30607	6.48872e-12	1.21092e-10	dsp1-1-like protein [Beauveria bassiana ARSEF 2860]
19888276	BBA_05264	5264	XM_008600361.1	5.17201	8.44559	7.9021	34.5319	34.3709	37.3482	-2.30375	4.34407e-25	2.14209e-23	chitinase-like protein [Beauveria bassiana ARSEF 2860]
19886825	BBA_03813	3813	XM_008598910.1	31.7585	41.1776	51.3062	241.055	188.351	181.904	-2.29875	1.056e-29	6.78915e-28	late sexual development protein [Beauveria bassiana ARSEF 2860]
19885657	BBA_02645	2645	XM_008597742.1	3.73915	2.94181	2.96469	23.1081	13.0754	11.0407	-2.29158	3.80773e-16	1.05106e-14	beta-1, 3-glucan binding protein [Beauveria bassiana ARSEF 2860]
19883403	BBA_00391	391	XM_008595488.1	2.6213	2.19483	2.3564	14.2127	10.4949	10.1927	-2.28269	6.9323e-34	5.41679e-32	hypothetical protein BBA_00391 [Beauveria bassiana ARSEF 2860]
19886417	BBA_03405	3405	XM_008598502.1	0.643273	0.517781	0.739985	2.81797	3.25154	3.05235	-2.26254	1.58671e-22	6.80076e-21	Zn(II)2Cys6 transcription factor [Beauveria bassiana ARSEF 2860]
19892636	BBA_09624	9624	XM_008604721.1	9.90243	8.31044	9.71384	38.369	45.2967	50.1813	-2.26087	1.61132e-31	1.16084e-29	hypothetical protein BBA_09624 [Beauveria bassiana ARSEF 2860]
19887850	BBA_04838	4838	XM_008599935.1	9.63388	7.47924	10.7502	43.1241	48.0224	42.3034	-2.25986	2.12232e-46	2.5665e-44	1-aminocyclopropane-1-carboxylate synthase [Beauveria bassiana ARSEF 2860]
19883271	BBA_00259	259	XM_008595356.1	16.1091	15.1101	11.2192	68.804	69.5954	63.0702	-2.24712	2.45846e-37	2.29111e-35	hypothetical protein BBA_00259 [Beauveria bassiana ARSEF 2860]
19884427	BBA_01415	1415	XM_008596512.1	6.76081	6.12734	7.57164	29.7391	32.5327	34.6145	-2.2435	4.65252e-55	7.05378e-53	hypothetical protein BBA_01415 [Beauveria bassiana ARSEF 2860]
19890306	BBA_07294	7294	XM_008602391.1	4.50354	0.997493	2.96256	20.5268	11.8334	7.66146	-2.24144	0.00156696	0.00669072	protease S8 tripeptidyl peptidase I (cln2) [Beauveria bassiana ARSEF 2860]
19890350	BBA_07338	7338	XM_008602435.1	0.235663	0.156464	0.104013	0.973031	0.849485	0.523236	-2.24123	8.84485e-11	1.43067e-09	tenellin polyketide synthase [Beauveria bassiana ARSEF 2860]
19890485	BBA_07473	7473	XM_008602570.1	0.483596	0.751661	0.435997	3.91422	2.17344	1.69219	-2.21881	1.55173e-06	1.36118e-05	hypothetical protein BBA_07473 [Beauveria bassiana ARSEF 2860]
19892188	BBA_09176	9176	XM_008604273.1	7.04679	1.82039	2.57331	28.7095	14.175	10.1621	-2.21311	0.00227595	0.0092108	alkaline serine protease AorO [Beauveria bassiana ARSEF 2860]
19883309	BBA_00297	297	XM_008595394.1	8.68844	9.30726	10.2627	45.4438	47.0818	38.3308	-2.21123	1.69513e-67	3.5141e-65	class V chitinase, putative [Beauveria bassiana ARSEF 2860]
19892307	BBA_09295	9295	XM_008604392.1	83.5906	106.44	125.653	521.759	510.897	426.972	-2.20905	6.32946e-36	5.59084e-34	glutathione-dependent formaldehyde-activating enzyme [Beauveria bassiana ARSEF 2860]
19887803	BBA_04791	4791	XM_008599888.1	1.68858	1.46287	0.263456	4.77781	7.89974	2.95387	-2.19453	0.000435282	0.00217598	hypothetical protein BBA_04791 [Beauveria bassiana ARSEF 2860]
19885050	BBA_02038	2038	XM_008597135.1	0.587661	0.586104	1.09313	3.73454	2.7803	3.83658	-2.19104	1.06221e-08	1.33373e-07	efflux pump antibiotic resistance protein [Beauveria bassiana ARSEF 2860]
19886812	BBA_03800	3800	XM_008598897.1	0.067226	0.068101	0.0704	0.267167	0.305076	0.36693	-2.19066	0.0109809	0.0349777	paxU protein [Beauveria bassiana ARSEF 2860]
19893192	BBA_10180	10180	XM_008605277.1	0.966434	0.606085	0.760952	5.12542	4.08714	1.29046	-2.17025	6.6863e-06	5.19659e-05	MFS transporter [Beauveria bassiana ARSEF 2860]
19886786	BBA_03774	3774	XM_008598871.1	0.84359	0.183275	0.460399	2.51931	2.41169	1.75789	-2.16911	0.000160115	0.000906603	hypothetical protein BBA_03774 [Beauveria bassiana ARSEF 2860]
19883114	BBA_00102	102	XM_008595199.1	1.36273	1.05512	1.83982	4.00191	6.34129	8.70324	-2.16139	9.0546e-08	9.85815e-07	ATP-binding protein [Beauveria bassiana ARSEF 2860]
19887116	BBA_04104	4104	XM_008599201.1	0.610618	0.403125	0.267718	2.4108	2.88798	0.424536	-2.15906	0.00232177	0.00937011	DNA-binding protein [Beauveria bassiana ARSEF 2860]
19889621	BBA_06609	6609	XM_008601706.1	0.238439	0.174915	0.175623	1.06348	1.01095	0.521684	-2.14007	7.35181e-06	5.67906e-05	myosin-cross-reactive antigen [Beauveria bassiana ARSEF 2860]
19886840	BBA_03828	3828	XM_008598925.1	13.0312	11.4828	9.87781	26.4518	67.2804	57.3775	-2.13546	2.31936e-12	4.5926e-11	Cytochrome P450 CYP540B16 [Beauveria bassiana ARSEF 2860]
19888773	BBA_05761	5761	XM_008600858.1	112.334	103.843	122.4	1013.33	250.764	222.767	-2.13471	0.00678656	0.0233846	phosphate permease [Beauveria bassiana ARSEF 2860]
19883331	BBA_00319	319	XM_008595416.1	2.22531	1.73711	1.72452	7.30059	7.31371	10.3118	-2.13193	5.77135e-18	1.82634e-16	Peptidase S8 [Beauveria bassiana ARSEF 2860]
19890042	BBA_07030	7030	XM_008602127.1	12.0437	15.6189	13.6982	68.8385	66.0968	46.0202	-2.12929	1.00061e-29	6.47399e-28	Zn(II)2Cys6 transcription factor [Beauveria bassiana ARSEF 2860]
19891404	BBA_08392	8392	XM_008603489.1	6.09606	6.35581	7.09499	26.3089	25.4073	33.4198	-2.12283	1.07883e-33	8.36549e-32	salicylate hydroxylase [Beauveria bassiana ARSEF 2860]
19883837	BBA_00825	825	XM_008595922.1	5.50214	4.18643	4.35681	26.0361	19.3851	15.7271	-2.12221	3.77411e-24	1.79988e-22	Major Facilitator Superfamily protein [Beauveria bassiana ARSEF 2860]
19888019	BBA_05007	5007	XM_008600104.1	0.720111	1.4984	1.81871	9.312	3.54861	4.66667	-2.11817	1.88442e-06	1.63049e-05	glycosyltransferase family 4 [Beauveria bassiana ARSEF 2860]
19886347	BBA_03335	3335	XM_008598432.1	51.6658	71.079	125.807	414.816	381.243	282.609	-2.11764	1.2271e-12	2.50298e-11	malate dehydrogenase [Beauveria bassiana ARSEF 2860]
19887922	BBA_04910	4910	XM_008600007.1	0.800224	0.506386	0.574466	2.31604	1.9006	3.92031	-2.11293	0.000551632	0.00268881	hypothetical protein BBA_04910 [Beauveria bassiana ARSEF 2860]
19883295	BBA_00283	283	XM_008595380.1	0.657028	0.493412	0.4315	2.60036	2.5295	1.67918	-2.10576	7.49925e-10	1.0836e-08	membrane transporter [Beauveria bassiana ARSEF 2860]
19885338	BBA_02326	2326	XM_008597423.1	2.00459	1.09701	2.29288	10.0989	6.90936	6.20405	-2.10533	3.56127e-12	6.8644e-11	sodium symporter family protein [Beauveria bassiana ARSEF 2860]
19883484	BBA_00472	472	XM_008595569.1	2.37231	3.1046	1.2596	15.7482	10.4196	2.4136	-2.08501	0.0115306	0.0364001	3-dehydroquinate synthase [Beauveria bassiana ARSEF 2860]
19892424	BBA_09412	9412	XM_008604509.1	10.1834	10.9573	10.4709	47.5859	45.8035	40.0686	-2.07786	1.20266e-77	2.71482e-75	trascription factor [Beauveria bassiana ARSEF 2860]
19889599	BBA_06587	6587	XM_008601684.1	0.97301	1.06952	1.30862	4.78992	5.29125	4.05112	-2.07626	6.40372e-19	2.11886e-17	cryIIIB2-like protein [Beauveria bassiana ARSEF 2860]
19890332	BBA_07320	7320	XM_008602417.1	0.16377	0.255446	0.098355	0.88845	0.566744	0.714696	-2.06779	0.00142286	0.00616089	subtilisin-like protease PR1F [Beauveria bassiana ARSEF 2860]
19886973	BBA_03961	3961	XM_008599058.1	0.554711	0.966248	1.40258	4.19498	4.20667	3.80086	-2.06139	8.82214e-09	1.12019e-07	endothiapepsin precursor [Beauveria bassiana ARSEF 2860]
19892165	BBA_09153	9153	XM_008604250.1	8.70098	9.56888	13.3859	41.4438	42.3434	47.4953	-2.05213	6.47568e-27	3.53656e-25	subtilisin-like serine protease PR1C [Beauveria bassiana ARSEF 2860]
19891715	BBA_08703	8703	XM_008603800.1	0.969738	1.67534	3.55981	5.80528	10.033	9.86004	-2.05019	4.03598e-06	3.27194e-05	hypothetical protein BBA_08703 [Beauveria bassiana ARSEF 2860]
19884917	BBA_01905	1905	XM_008597002.1	9.991	12.5771	9.06282	58.5285	47.727	24.492	-2.04737	1.59504e-11	2.83756e-10	UPF0643 protein [Beauveria bassiana ARSEF 2860]
19888303	BBA_05291	5291	XM_008600388.1	1.59352	0.568076	1.37288	7.98845	3.79095	2.78281	-2.04266	1.94009e-05	0.000135168	thiol-specific monooxygenase [Beauveria bassiana ARSEF 2860]
19883213	BBA_00201	201	XM_008595298.1	0.287753	0.185018	0.334712	1.20682	1.29867	0.81416	-2.03953	0.000578971	0.00280057	hypothetical protein BBA_00201 [Beauveria bassiana ARSEF 2860]
19885002	BBA_01990	1990	XM_008597087.1	0.302096	0.137518	0.34083	1.37014	1.12004	0.705306	-2.03367	0.000402575	0.00203792	glycosyltransferase family 32 protein [Beauveria bassiana ARSEF 2860]
19888407	BBA_05395	5395	XM_008600492.1	1.86011	1.1486	1.7876	5.63033	7.43219	6.47506	-2.02626	1.10136e-12	2.25557e-11	major allergen Asp f 2-like protein [Beauveria bassiana ARSEF 2860]
19893127	BBA_10115	10115	XM_008605212.1	8.3124	9.70837	19.0365	35.8235	52.948	61.9592	-2.02414	8.20612e-10	1.18238e-08	endo alpha-1,4 polygalactosaminidase precursor [Beauveria bassiana ARSEF 2860]
19884837	BBA_01825	1825	XM_008596922.1	1.16907	1.13956	1.497	6.34066	5.39938	3.57659	-2.00889	2.07014e-13	4.55162e-12	siderochrome-iron transporter MirB [Beauveria bassiana ARSEF 2860]
19886517	BBA_03505	3505	XM_008598602.1	6.76349	6.92378	7.02858	31.5263	26.2113	25.5818	-2.00792	3.51531e-47	4.30223e-45	Beta-lactamase-type transpeptidase [Beauveria bassiana ARSEF 2860]
19889767	BBA_06755	6755	XM_008601852.1	1.77836	1.24875	1.57358	4.40479	5.89035	8.11483	-2.00057	2.07805e-11	3.68391e-10	FAD binding domain protein [Beauveria bassiana ARSEF 2860]
19892077	BBA_09065	9065	XM_008604162.1	6.46403	2.77933	5.13466	21.2686	17.6864	17.7714	-1.98015	2.36479e-13	5.15484e-12	ribose-phosphate pyrophosphokinase, putative [Beauveria bassiana ARSEF 2860]
19891813	BBA_08801	8801	XM_008603898.1	7.36585	8.44209	7.05014	34.8952	30.9874	24.1228	-1.97731	3.37522e-29	2.11639e-27	beta-1,6-glucanase precursor [Beauveria bassiana ARSEF 2860]
19890556	BBA_07544	7544	XM_008602641.1	7.78569	6.40515	3.69611	30.5033	30.0565	9.57273	-1.97118	0.000996334	0.00451618	zinc finger protein odd-paired-like (opl) [Beauveria bassiana ARSEF 2860]
19885436	BBA_02424	2424	XM_008597521.1	13.2361	13.5235	12.6627	49.6232	52.7685	51.8863	-1.96845	1.39736e-84	4.17481e-82	DASH family cryptochrome [Beauveria bassiana ARSEF 2860]
19883708	BBA_00696	696	XM_008595793.1	4.549	2.71722	3.29205	17.1708	11.6673	12.3723	-1.96463	1.15316e-15	3.0907e-14	hypothetical protein BBA_00696 [Beauveria bassiana ARSEF 2860]
19883955	BBA_00943	943	XM_008596040.1	60.5666	52.3633	61.7552	223.925	229.715	227.703	-1.96362	1.88018e-81	5.16185e-79	hypothetical protein BBA_00943 [Beauveria bassiana ARSEF 2860]
19885938	BBA_02926	2926	XM_008598023.1	26.3735	10.5933	15.4932	66.5378	71.5053	66.3008	-1.96171	8.28992e-12	1.53386e-10	cupin domain protein [Beauveria bassiana ARSEF 2860]
19886460	BBA_03448	3448	XM_008598545.1	8.32697	6.3466	7.08237	33.8956	22.3199	28.486	-1.96098	1.21647e-23	5.59136e-22	PLC-like phosphodiesterase [Beauveria bassiana ARSEF 2860]
19889282	BBA_06270	6270	XM_008601367.1	4.41334	5.89348	7.0341	19.3777	23.1166	24.9612	-1.95975	1.56199e-17	4.81498e-16	chitosanase precursor [Beauveria bassiana ARSEF 2860]
19888941	BBA_05929	5929	XM_008601026.1	52.1615	49.1169	63.6966	218.179	222.091	199.076	-1.95435	1.20833e-50	1.59406e-48	WSC domain-containing protein [Beauveria bassiana ARSEF 2860]
19887665	BBA_04653	4653	XM_008599750.1	0.385788	0.727158	0.483335	0.916081	3.90879	1.35869	-1.95372	0.00299084	0.0116744	TIM-barrel enzyme family protein [Beauveria bassiana ARSEF 2860]
19892680	BBA_09668	9668	XM_008604765.1	35.2281	23.3857	31.9155	88.9	131.515	129.27	-1.9496	7.05641e-21	2.63526e-19	hypothetical protein BBA_09668 [Beauveria bassiana ARSEF 2860]
19884566	BBA_01554	1554	XM_008596651.1	10.442	7.55087	6.76487	30.1885	35.1354	30.0471	-1.94567	2.56258e-25	1.30153e-23	oxidoreductase-like protein [Beauveria bassiana ARSEF 2860]
19886094	BBA_03082	3082	XM_008598179.1	0.587055	0.376423	0.924247	2.19478	2.45968	2.56336	-1.93491	3.54744e-07	3.52738e-06	beta (1-3) glucanosyltransferase [Beauveria bassiana ARSEF 2860]
19893267	BBA_10255	10255	XM_008605352.1	3.63721	2.90947	2.84309	9.85923	11.8351	14.1484	-1.93252	3.31415e-20	1.18958e-18	Methyltransferase type 11 [Beauveria bassiana ARSEF 2860]
19883044	BBA_00032	32	XM_008595129.1	14.8288	12.0946	12.1078	40.1587	58.2719	49.8232	-1.92537	5.22923e-27	2.88687e-25	hypothetical protein BBA_00032 [Beauveria bassiana ARSEF 2860]
19884395	BBA_01383	1383	XM_008596480.1	0.429054	0.514749	0.433229	1.1001	1.44556	2.68459	-1.92532	3.89462e-05	0.000254743	hypothetical protein BBA_01383 [Beauveria bassiana ARSEF 2860]
19890391	BBA_07379	7379	XM_008602476.1	21.4336	25.0941	28.2409	65.7438	111.3	103.41	-1.90726	6.13193e-18	1.92843e-16	transferase family protein [Beauveria bassiana ARSEF 2860]
19888868	BBA_05856	5856	XM_008600953.1	23.0068	23.3744	25.8871	86.9561	89.8484	93.5642	-1.90349	1.73584e-56	2.7551e-54	integral membrane protein [Beauveria bassiana ARSEF 2860]
19887772	BBA_04760	4760	XM_008599857.1	2.222	1.35778	1.28721	9.42246	5.43188	3.29511	-1.89883	7.97903e-07	7.38842e-06	Putative Zn(II)2Cys6 transcription factor [Beauveria bassiana ARSEF 2860]
19890123	BBA_07111	7111	XM_008602208.1	0.317293	0.19481	0.766756	1.6645	1.71695	1.37322	-1.89449	0.00272535	0.0107678	hypothetical protein BBA_07111 [Beauveria bassiana ARSEF 2860]
19889873	BBA_06861	6861	XM_008601958.1	1.28207	1.25785	1.96234	5.73364	7.70133	3.27896	-1.89233	2.12725e-07	2.16519e-06	inner membrane transport protein yfaV [Beauveria bassiana ARSEF 2860]
19886258	BBA_03246	3246	XM_008598343.1	0.273462	0.216405	0.554347	0.814846	1.94802	1.10869	-1.8905	0.00269877	0.0106836	cell wall protein [Beauveria bassiana ARSEF 2860]
19886774	BBA_03762	3762	XM_008598859.1	0.390075	0.336323	0.533106	1.74935	1.57056	1.34738	-1.88973	1.27208e-05	9.2629e-05	protein kinase subdomain-containing protein [Beauveria bassiana ARSEF 2860]
19886284	BBA_03272	3272	XM_008598369.1	1.3703	1.29076	1.60024	6.62326	5.34867	3.74551	-1.883	3.3313e-13	7.12407e-12	Hsp70 family chaperone [Beauveria bassiana ARSEF 2860]
19890290	BBA_07278	7278	XM_008602375.1	0.363389	0.441655	0.85153	2.82171	1.74518	1.53108	-1.88013	0.00123387	0.00542584	hypothetical protein BBA_07278 [Beauveria bassiana ARSEF 2860]
19889493	BBA_06481	6481	XM_008601578.1	103.442	128.128	116.214	379.336	466.869	429.985	-1.87558	2.60799e-37	2.40836e-35	hypothetical protein BBA_06481 [Beauveria bassiana ARSEF 2860]
19893191	BBA_10179	10179	XM_008605276.1	11.6215	7.45512	9.21376	56.3046	30.6824	16.6059	-1.87254	0.000427041	0.00214565	Alkaline phosphatase-like protein [Beauveria bassiana ARSEF 2860]
19886150	BBA_03138	3138	XM_008598235.1	233.166	258.15	453.283	1177.58	1022.59	1257.42	-1.87199	7.21435e-14	1.66175e-12	LysM domain-containing protein [Beauveria bassiana ARSEF 2860]
19888179	BBA_05167	5167	XM_008600264.1	1.63853	1.68808	2.9816	10.4616	8.0801	4.51251	-1.86973	3.92806e-07	3.85147e-06	peptidase family M48 [Beauveria bassiana ARSEF 2860]
19890757	BBA_07745	7745	XM_008602842.1	295.644	204.305	273.681	885.198	1040.2	895.958	-1.86667	5.08295e-34	4.06556e-32	Glycoside hydrolase, catalytic core [Beauveria bassiana ARSEF 2860]
19888563	BBA_05551	5551	XM_008600648.1	28.068	36.8054	66.617	121.92	136.075	220.791	-1.86442	0.000331746	0.00171757	Beta-lactamase-type transpeptidase [Beauveria bassiana ARSEF 2860]
19883714	BBA_00702	702	XM_008595799.1	63.1785	50.5221	61.3975	236.753	215.774	184.318	-1.86278	6.01119e-45	6.78463e-43	lipase, putative [Beauveria bassiana ARSEF 2860]
19892091	BBA_09079	9079	XM_008604176.1	0.419234	0.544424	0.346193	1.61728	1.66816	1.47815	-1.86265	3.40095e-08	4.00776e-07	major facilitator superfamily protein [Beauveria bassiana ARSEF 2860]
19888268	BBA_05256	5256	XM_008600353.1	0.590562	0.236578	0.185814	1.07711	1.82272	0.765987	-1.85557	0.00598053	0.0209918	nucleoside-diphosphate-sugar epimerase, putative [Beauveria bassiana ARSEF 2860]
19890898	BBA_07886	7886	XM_008602983.1	14.3456	19.4651	16.2151	63.8755	58.813	57.8055	-1.85121	2.23931e-31	1.57965e-29	hsp20-like protein [Beauveria bassiana ARSEF 2860]
19891674	BBA_08662	8662	XM_008603759.1	21.1166	17.5727	27.903	73.1947	86.4293	79.741	-1.84579	2.88192e-23	1.28397e-21	Cytochrome P450 CYP561D2P [Beauveria bassiana ARSEF 2860]
19889694	BBA_06682	6682	XM_008601779.1	2.71876	3.22108	1.31258	11.5029	11.7346	2.6043	-1.83317	0.000538187	0.00262705	hypothetical protein BBA_06682 [Beauveria bassiana ARSEF 2860]
19887568	BBA_04556	4556	XM_008599653.1	21.3384	15.9675	19.5965	71.546	73.8614	57.1126	-1.8315	8.03758e-33	6.09296e-31	RTA1 like protein [Beauveria bassiana ARSEF 2860]
19889163	BBA_06151	6151	XM_008601248.1	0.493439	0.452634	0.203686	1.86288	1.5294	0.661437	-1.81791	0.000659254	0.00313223	ferric reductase like transmembrane component [Beauveria bassiana ARSEF 2860]
19884843	BBA_01831	1831	XM_008596928.1	0.297941	0.369891	0.570517	1.60424	1.38469	1.37399	-1.81688	0.000785662	0.003671	hypothetical protein BBA_01831 [Beauveria bassiana ARSEF 2860]
19884059	BBA_01047	1047	XM_008596144.1	3.9248	2.3662	3.69113	11.9442	10.1114	13.0282	-1.81338	4.62886e-13	9.73497e-12	cystinosin, putative [Beauveria bassiana ARSEF 2860]
19890649	BBA_07637	7637	XM_008602734.1	5.5855	2.34659	3.5714	28.5016	6.01822	5.70827	-1.80613	0.00446913	0.0164127	hypothetical protein BBA_07637 [Beauveria bassiana ARSEF 2860]
19889453	BBA_06441	6441	XM_008601538.1	1.05542	0.235007	1.05319	3.20059	3.214	1.76133	-1.80264	0.00407235	0.0151136	hypothetical protein BBA_06441 [Beauveria bassiana ARSEF 2860]
19887283	BBA_04271	4271	XM_008599368.1	1.52378	1.18865	2.2759	10.7615	4.32802	2.25749	-1.79806	0.000434348	0.00217239	pheromone receptor [Beauveria bassiana ARSEF 2860]
19891873	BBA_08861	8861	XM_008603958.1	1.2127	1.73498	0.510135	4.87254	5.8269	1.2907	-1.79392	0.00399271	0.0148673	hypothetical protein BBA_08861 [Beauveria bassiana ARSEF 2860]
19890262	BBA_07250	7250	XM_008602347.1	53.3147	54.6877	73.0404	197.463	216.994	212.281	-1.79153	2.83203e-28	1.67255e-26	MAPEG family protein [Beauveria bassiana ARSEF 2860]
19892681	BBA_09669	9669	XM_008604766.1	0.607728	0.660798	0.800963	1.51803	3.19597	2.42356	-1.78616	0.000684471	0.00323539	hypothetical protein BBA_09669 [Beauveria bassiana ARSEF 2860]
19885732	BBA_02720	2720	XM_008597817.1	42.4421	38.5323	43.1206	120.483	143.34	163.959	-1.78543	1.11924e-30	7.68191e-29	glycoside hydrolase family 16 protein [Beauveria bassiana ARSEF 2860]
19885914	BBA_02902	2902	XM_008597999.1	1.49992	1.12706	1.15584	4.2609	4.43973	4.32718	-1.78406	1.03419e-20	3.82012e-19	hypothetical protein BBA_02902 [Beauveria bassiana ARSEF 2860]
19891269	BBA_08257	8257	XM_008603354.1	10.3136	7.55774	9.1208	24.6527	30.9269	36.5388	-1.77095	5.64927e-19	1.88148e-17	choline transport protein [Beauveria bassiana ARSEF 2860]
19892434	BBA_09422	9422	XM_008604519.1	10.1544	10.8368	13.3121	32.8827	50.08	33.9794	-1.76937	5.44482e-17	1.60314e-15	hypothetical protein BBA_09422 [Beauveria bassiana ARSEF 2860]
19890120	BBA_07108	7108	XM_008602205.1	5.5435	5.10827	6.06858	22.0182	15.3322	19.0458	-1.75399	3.498e-21	1.3614e-19	hypothetical protein BBA_07108 [Beauveria bassiana ARSEF 2860]
19890517	BBA_07505	7505	XM_008602602.1	6.30428	3.3562	4.38226	28.1622	13.4796	5.70188	-1.75334	0.000348971	0.00179668	peptidase A4 family protein [Beauveria bassiana ARSEF 2860]
19888332	BBA_05320	5320	XM_008600417.1	2.37253	2.66303	2.36949	7.33963	7.37638	10.2407	-1.75285	2.08876e-15	5.51107e-14	plasma membrane zinc ion transporter, putative [Beauveria bassiana ARSEF 2860]
19889190	BBA_06178	6178	XM_008601275.1	0.361077	0.168697	0.206501	1.02172	0.640691	0.810232	-1.74774	6.14888e-05	0.000384608	hypothetical protein BBA_06178 [Beauveria bassiana ARSEF 2860]
19889600	BBA_06588	6588	XM_008601685.1	1.01293	0.573844	0.682568	4.49779	2.13213	0.951446	-1.74018	0.00149043	0.00640974	hypothetical protein BBA_06588 [Beauveria bassiana ARSEF 2860]
19884793	BBA_01781	1781	XM_008596878.1	54.2156	56.8886	80.5217	149.743	232.865	255.355	-1.73518	6.62829e-13	1.37408e-11	ABC-2 type transporter [Beauveria bassiana ARSEF 2860]
19891488	BBA_08476	8476	XM_008603573.1	4.1006	1.68247	2.4494	13.6002	9.09677	4.64594	-1.73177	2.60622e-05	0.000176965	serine carboxypeptidase S28 [Beauveria bassiana ARSEF 2860]
19888867	BBA_05855	5855	XM_008600952.1	16.0629	15.7115	16.9149	57.2718	60.517	43.606	-1.72892	6.68146e-30	4.37872e-28	C6 zinc finger domain protein [Beauveria bassiana ARSEF 2860]
19884037	BBA_01025	1025	XM_008596122.1	17.0575	13.3935	12.9456	54.1132	50.2498	39.2543	-1.72658	2.9425e-27	1.64231e-25	ABC transporter [Beauveria bassiana ARSEF 2860]
19887844	BBA_04832	4832	XM_008599929.1	4.38993	3.40361	6.16033	16.3618	13.0463	16.6021	-1.72129	1.70584e-12	3.4245e-11	Cytochrome P450 CYP684B2 [Beauveria bassiana ARSEF 2860]
19892375	BBA_09363	9363	XM_008604460.1	1088.88	1985.04	1757.35	5079.83	4569.84	6249.43	-1.71847	2.83233e-12	5.5542e-11	hypothetical protein BBA_09363 [Beauveria bassiana ARSEF 2860]
19888903	BBA_05891	5891	XM_008600988.1	22.9745	17.7726	26.7242	71.1069	72.4821	77.7442	-1.71387	5.04276e-23	2.2175e-21	hypothetical protein BBA_05891 [Beauveria bassiana ARSEF 2860]
19892163	BBA_09151	9151	XM_008604248.1	35.4629	29.6481	39.8884	123.86	113.675	102.717	-1.69623	1.36903e-34	1.11253e-32	acetyl-CoA carboxylase [Beauveria bassiana ARSEF 2860]
19887101	BBA_04089	4089	XM_008599186.1	0.680312	0.284966	0.2734	1.69226	1.88646	0.430054	-1.69436	0.0130618	0.0404148	zinc-binding dehydrogenase [Beauveria bassiana ARSEF 2860]
19891451	BBA_08439	8439	XM_008603536.1	14.7604	8.62839	16.2063	38.3371	34.5254	54.8774	-1.68981	6.64221e-10	9.66641e-09	zinc-binding dehydrogenase [Beauveria bassiana ARSEF 2860]
19890991	BBA_07979	7979	XM_008603076.1	0.825045	0.618868	0.597677	2.71365	2.52191	1.33	-1.68523	1.52008e-05	0.00010897	hypothetical protein BBA_07979 [Beauveria bassiana ARSEF 2860]
19886219	BBA_03207	3207	XM_008598304.1	20.9248	11.0126	19.2381	67.5524	46.4652	50.2241	-1.68229	8.9168e-12	1.64089e-10	amidase-like protein [Beauveria bassiana ARSEF 2860]
19891148	BBA_08136	8136	XM_008603233.1	2.65059	1.92026	2.21172	9.62945	6.2557	5.82038	-1.67816	5.02093e-11	8.41627e-10	Cytochrome P450 CYP52T1 [Beauveria bassiana ARSEF 2860]
19890929	BBA_07917	7917	XM_008603014.1	7.35729	6.76677	7.60556	21.3294	14.3297	33.8363	-1.67725	1.37883e-07	1.45521e-06	Protein of unknown function DUF3605 [Beauveria bassiana ARSEF 2860]
19890289	BBA_07277	7277	XM_008602374.1	2.66269	2.0078	2.00463	8.20284	7.53711	5.59386	-1.67628	1.05455e-14	2.63845e-13	hypothetical protein BBA_07277 [Beauveria bassiana ARSEF 2860]
19887938	BBA_04926	4926	XM_008600023.1	5.74048	3.84651	5.65481	12.4721	20.0407	16.1267	-1.67409	1.50526e-12	3.0459e-11	steroid monooxygenase [Beauveria bassiana ARSEF 2860]
19890001	BBA_06989	6989	XM_008602086.1	8.61737	9.58891	8.25094	23.4572	27.1031	33.807	-1.67302	1.76154e-10	2.75289e-09	hypothetical protein BBA_06989 [Beauveria bassiana ARSEF 2860]
19887492	BBA_04480	4480	XM_008599577.1	78.6311	46.7657	77.7217	279.236	216.606	150.961	-1.671	3.1037e-11	5.3166e-10	oligopeptide transporter [Beauveria bassiana ARSEF 2860]
19893105	BBA_10093	10093	XM_008605190.1	8.31214	5.90782	9.39554	24.3988	27.2429	23.402	-1.668	1.08609e-17	3.38419e-16	endo-N-acetyl-beta-D-glucosaminidase precursor [Beauveria bassiana ARSEF 2860]
19889487	BBA_06475	6475	XM_008601572.1	9.20367	8.30593	8.89276	40.6364	21.5868	21.4662	-1.66438	5.66924e-11	9.40982e-10	adenylate-forming enzyme AfeA [Beauveria bassiana ARSEF 2860]
19893174	BBA_10162	10162	XM_008605259.1	6.36242	5.34983	9.16264	21.371	23.7462	21.0228	-1.66376	5.12288e-12	9.69054e-11	hypothetical protein BBA_10162 [Beauveria bassiana ARSEF 2860]
19887048	BBA_04036	4036	XM_008599133.1	7.59354	7.47904	8.58253	26.8631	25.7932	22.2024	-1.66202	9.14066e-30	5.95197e-28	NmrA-like family protein [Beauveria bassiana ARSEF 2860]
19892292	BBA_09280	9280	XM_008604377.1	2.14395	1.01881	2.23697	1.81312	6.18372	9.08459	-1.66147	0.00965004	0.0314284	hypothetical protein BBA_09280 [Beauveria bassiana ARSEF 2860]
19889348	BBA_06336	6336	XM_008601433.1	24.5563	18.6513	20.3968	60.1076	67.2353	72.9693	-1.65505	1.41171e-28	8.58692e-27	hexose transporter-like protein [Beauveria bassiana ARSEF 2860]
19890755	BBA_07743	7743	XM_008602840.1	3.21443	2.02527	1.76255	7.73811	8.08492	6.15702	-1.6503	3.20021e-10	4.84467e-09	serine peptidase, putative [Beauveria bassiana ARSEF 2860]
19888473	BBA_05461	5461	XM_008600558.1	14.4097	11.0705	12.828	52.4025	40.3813	26.8943	-1.64344	1.15486e-12	2.36037e-11	YdiU domain protein [Beauveria bassiana ARSEF 2860]
19891937	BBA_08925	8925	XM_008604022.1	1.37685	0.706182	0.755787	3.36929	3.1877	2.29017	-1.63993	4.5587e-05	0.000294389	O-methyltransferase, family 3 [Beauveria bassiana ARSEF 2860]
19892552	BBA_09540	9540	XM_008604637.1	25.9644	14.4938	23.8698	65.1976	66.6101	67.7813	-1.63351	4.08508e-15	1.04788e-13	hypothetical protein BBA_09540 [Beauveria bassiana ARSEF 2860]
19888384	BBA_05372	5372	XM_008600469.1	4.16155	4.36568	5.61954	7.18962	15.558	21.0632	-1.63081	3.59042e-05	0.000236982	DUF567 domain protein [Beauveria bassiana ARSEF 2860]
19888750	BBA_05738	5738	XM_008600835.1	0.819958	1.28984	1.27888	2.97057	2.75198	4.74429	-1.62703	1.92933e-05	0.000134602	hypothetical protein BBA_05738 [Beauveria bassiana ARSEF 2860]
19888624	BBA_05612	5612	XM_008600709.1	0.511882	0.851063	0.435235	1.66524	2.01955	1.85238	-1.62261	9.23923e-07	8.43236e-06	beta-mannosidase A [Beauveria bassiana ARSEF 2860]
19886806	BBA_03794	3794	XM_008598891.1	0.198178	0.124752	0.174846	0.507104	0.570698	0.449977	-1.61787	0.000151741	0.000863523	hypothetical protein BBA_03794 [Beauveria bassiana ARSEF 2860]
19886046	BBA_03034	3034	XM_008598131.1	0.306755	0.486802	0.638027	1.08974	1.48866	1.79705	-1.61182	0.00379429	0.0142586	hypothetical protein BBA_03034 [Beauveria bassiana ARSEF 2860]
19888304	BBA_05292	5292	XM_008600389.1	7.95275	4.83677	5.78991	26.0511	17.6851	13.0096	-1.61081	6.21734e-09	8.04532e-08	major facilitator superfamily transporter [Beauveria bassiana ARSEF 2860]
19889219	BBA_06207	6207	XM_008601304.1	112.974	162.119	178.291	347.139	424.111	612.245	-1.60951	5.46127e-10	8.09863e-09	hypothetical protein BBA_06207 [Beauveria bassiana ARSEF 2860]
19888302	BBA_05290	5290	XM_008600387.1	2.20098	2.06149	2.43255	10.6773	5.44792	4.29318	-1.60871	1.42254e-06	1.25435e-05	fungal specific transcription factor [Beauveria bassiana ARSEF 2860]
19888779	BBA_05767	5767	XM_008600864.1	1.32946	1.59169	1.45501	4.85405	5.39413	3.0742	-1.60611	5.60491e-09	7.28997e-08	tetracycline efflux protein (otrb) [Beauveria bassiana ARSEF 2860]
19892310	BBA_09298	9298	XM_008604395.1	2.24068	2.05109	3.36616	8.68793	8.69332	5.91535	-1.60509	6.37919e-10	9.32372e-09	Zn(II)2Cys6 transcription factor [Beauveria bassiana ARSEF 2860]
19887076	BBA_04064	4064	XM_008599161.1	4.01319	2.58245	2.71254	13.6234	9.39706	5.2255	-1.60147	3.21807e-06	2.65766e-05	allantoate permease [Beauveria bassiana ARSEF 2860]
19886232	BBA_03220	3220	XM_008598317.1	1.59144	1.36826	2.28055	5.32154	5.21496	5.33258	-1.59851	5.42508e-07	5.2087e-06	hypothetical protein BBA_03220 [Beauveria bassiana ARSEF 2860]
19888461	BBA_05449	5449	XM_008600546.1	19.1549	20.6528	25.3379	91.9704	53.5174	49.749	-1.58349	1.48302e-10	2.35016e-09	metabolite transport protein GIT1 [Beauveria bassiana ARSEF 2860]
19889360	BBA_06348	6348	XM_008601445.1	3.99596	3.07485	4.49008	12.5143	12.437	9.69538	-1.58347	6.49417e-14	1.50611e-12	fatty acid hydroxylase superfamily protein [Beauveria bassiana ARSEF 2860]
19889506	BBA_06494	6494	XM_008601591.1	0.948957	1.03992	2.03962	4.18686	4.0917	3.76939	-1.58047	3.15612e-06	2.61287e-05	alpha-1,3-mannosyltransferase [Beauveria bassiana ARSEF 2860]
19883537	BBA_00525	525	XM_008595622.1	381.486	324.079	495.306	858.672	1321.03	1408.14	-1.57903	1.02359e-11	1.87008e-10	GPI anchored cell wall protein [Beauveria bassiana ARSEF 2860]
19890021	BBA_07009	7009	XM_008602106.1	403.718	453.472	920.664	763.797	1869.56	2674.26	-1.57793	0.0164625	0.0490399	alkaline foam protein B precursor [Beauveria bassiana ARSEF 2860]
19883417	BBA_00405	405	XM_008595502.1	1.47884	1.18952	1.89748	5.19963	4.65078	3.74814	-1.5745	1.29753e-07	1.37582e-06	BTB/POZ domain containing protein [Beauveria bassiana ARSEF 2860]
19889358	BBA_06346	6346	XM_008601443.1	43.622	65.2469	131.69	246.263	244.388	223.201	-1.56924	0.00237896	0.00958189	oxaloacetate acetylhydrolase [Beauveria bassiana ARSEF 2860]
19890182	BBA_07170	7170	XM_008602267.1	0.7711	0.34014	0.555928	2.77867	0.936444	1.22242	-1.56639	0.0141359	0.0431468	Acyl-CoA N-acyltransferase [Beauveria bassiana ARSEF 2860]
19890246	BBA_07234	7234	XM_008602331.1	16.103	7.53944	12.7003	50.1359	32.6938	24.7317	-1.56542	3.91859e-07	3.8459e-06	monooxygenase-like protein [Beauveria bassiana ARSEF 2860]
19884750	BBA_01738	1738	XM_008596835.1	2.49691	1.59299	2.26048	7.14677	5.42384	6.20453	-1.56391	1.12375e-09	1.5965e-08	MFS transporter [Beauveria bassiana ARSEF 2860]
19885287	BBA_02275	2275	XM_008597372.1	2.37495	2.38993	2.30332	8.02345	5.97098	6.88673	-1.56279	2.41878e-15	6.34884e-14	Cytochrome P450 CYP5202A1 [Beauveria bassiana ARSEF 2860]
19883626	BBA_00614	614	XM_008595711.1	114.28	87.7637	105.989	392.382	273.833	243.188	-1.56183	4.13081e-16	1.13715e-14	fasciclin domain-containing protein [Beauveria bassiana ARSEF 2860]
19883956	BBA_00944	944	XM_008596041.1	11.2802	5.15099	7.0302	28.3884	22.8941	17.7492	-1.55697	4.89004e-08	5.58124e-07	nitrite transporter [Beauveria bassiana ARSEF 2860]
19892096	BBA_09084	9084	XM_008604181.1	3.55004	3.98287	3.6515	13.1303	10.5737	9.1578	-1.55493	6.44132e-17	1.87481e-15	actin filament organization protein [Beauveria bassiana ARSEF 2860]
19885939	BBA_02927	2927	XM_008598024.1	6.33077	3.9245	6.2169	13.7943	19.6853	14.8485	-1.55283	1.53939e-10	2.43569e-09	alcohol dehydrogenase zinc-binding domain-containing protein [Beauveria bassiana ARSEF 2860]
19891806	BBA_08794	8794	XM_008603891.1	71.1821	41.4878	84.6322	190.053	178.753	210.018	-1.55272	9.04389e-11	1.45974e-09	hypothetical protein BBA_08794 [Beauveria bassiana ARSEF 2860]
19886654	BBA_03642	3642	XM_008598739.1	0.270555	0.179	0.296714	0.605253	0.457056	1.11858	-1.54715	0.0104071	0.033425	2-polyprenyl-6-methoxyphenol hydroxylase-like oxidoreductase [Beauveria bassiana ARSEF 2860]
19883977	BBA_00965	965	XM_008596062.1	0.370362	0.373475	0.245615	0.8965	1.05024	0.941726	-1.5456	9.61455e-05	0.000574836	Cytochrome P450 CYP52T1 [Beauveria bassiana ARSEF 2860]
19892374	BBA_09362	9362	XM_008604459.1	0.306743	0.394	0.365142	1.03997	0.755287	1.31564	-1.54528	0.00369708	0.013987	RTA-like protein [Beauveria bassiana ARSEF 2860]
19892783	BBA_09771	9771	XM_008604868.1	0.772058	1.47572	1.48995	4.17161	3.50089	3.1705	-1.53653	1.07049e-05	7.91414e-05	FAD dependent oxidoreductase [Beauveria bassiana ARSEF 2860]
19890104	BBA_07092	7092	XM_008602189.1	9.51437	7.62422	7.35595	25.2739	22.5107	23.2588	-1.53624	5.19717e-28	3.03407e-26	UDP-galactopyranose mutase [Beauveria bassiana ARSEF 2860]
19889661	BBA_06649	6649	XM_008601746.1	65.0972	57.5126	65.7076	183.155	224.261	137.727	-1.53347	1.26326e-16	3.57444e-15	hypothetical protein BBA_06649 [Beauveria bassiana ARSEF 2860]
19886218	BBA_03206	3206	XM_008598303.1	21.7768	16.2994	19.0973	95.7834	37.0259	31.7113	-1.52485	0.00836588	0.0278169	acid phosphatase [Beauveria bassiana ARSEF 2860]
19884540	BBA_01528	1528	XM_008596625.1	6.32031	7.55333	6.6335	17.2314	22.0168	19.7456	-1.52444	1.23934e-21	5.03569e-20	frequency clock protein [Beauveria bassiana ARSEF 2860]
19887791	BBA_04779	4779	XM_008599876.1	0.50925	0.147507	0.475139	1.43727	0.860271	0.95857	-1.52441	0.00725915	0.0246735	putative secreted protein [Beauveria bassiana ARSEF 2860]
19886285	BBA_03273	3273	XM_008598370.1	7.51266	5.75758	9.07348	26.1475	20.0414	17.806	-1.51809	5.01269e-12	9.49979e-11	hypothetical protein BBA_03273 [Beauveria bassiana ARSEF 2860]
19891698	BBA_08686	8686	XM_008603783.1	250.171	228.037	247.511	657.051	716.066	701.86	-1.51561	5.88367e-58	9.96106e-56	UDP-glucosyltransferase [Beauveria bassiana ARSEF 2860]
19885300	BBA_02288	2288	XM_008597385.1	10.5467	9.94848	9.61957	27.5236	29.1551	29.316	-1.51378	1.52234e-36	1.35649e-34	homeobox domain-containing protein [Beauveria bassiana ARSEF 2860]
19889313	BBA_06301	6301	XM_008601398.1	1.22158	1.77136	1.14874	4.83232	3.78335	3.17833	-1.50977	3.05211e-08	3.62189e-07	hypothetical protein BBA_06301 [Beauveria bassiana ARSEF 2860]
19891507	BBA_08495	8495	XM_008603592.1	1.27872	1.09059	1.11392	2.91241	3.25792	3.74804	-1.50968	6.9384e-11	1.13312e-09	glycosyltransferase family 20 [Beauveria bassiana ARSEF 2860]
19891745	BBA_08733	8733	XM_008603830.1	50.8497	36.1904	47.4571	105.941	135.573	140.043	-1.50432	4.40137e-17	1.31112e-15	allantoicase-like protein [Beauveria bassiana ARSEF 2860]
19889856	BBA_06844	6844	XM_008601941.1	2.38027	1.21071	1.70619	6.17673	4.75821	4.09039	-1.5041	6.6128e-08	7.35244e-07	Nitrate reductase [Beauveria bassiana ARSEF 2860]
19883928	BBA_00916	916	XM_008596013.1	1.6578	0.902238	1.62297	3.66945	4.74755	3.44761	-1.50405	0.000281741	0.00148594	hypothetical protein BBA_00916 [Beauveria bassiana ARSEF 2860]
19889373	BBA_06361	6361	XM_008601458.1	16.563	12.3876	12.6689	44.1102	36.8868	36.9859	-1.50325	3.27735e-20	1.18054e-18	dienelactone hydrolase family protein [Beauveria bassiana ARSEF 2860]
19884794	BBA_01782	1782	XM_008596879.1	0.595727	0.676038	0.614999	2.09806	1.55199	1.68535	-1.49968	2.53342e-06	2.12681e-05	MFS multidrug transporter [Beauveria bassiana ARSEF 2860]
19887986	BBA_04974	4974	XM_008600071.1	1.31675	1.64367	1.5815	6.67032	3.02993	3.11408	-1.49638	5.91885e-05	0.000371823	aminotransferase family protein (LolT) [Beauveria bassiana ARSEF 2860]
19884573	BBA_01561	1561	XM_008596658.1	3.01784	4.81279	4.53742	16.3837	8.91418	9.56677	-1.49515	7.18234e-07	6.73667e-06	hypothetical protein BBA_01561 [Beauveria bassiana ARSEF 2860]
19888027	BBA_05015	5015	XM_008600112.1	8.35498	8.31973	8.39569	24.2	28.2904	17.484	-1.48084	1.66408e-16	4.68247e-15	multidrug resistance protein CDR1 [Beauveria bassiana ARSEF 2860]
19884569	BBA_01557	1557	XM_008596654.1	12.334	13.4163	12.7109	39.022	41.4274	26.885	-1.48064	4.49366e-16	1.23369e-14	choline-sulfatase-like protein [Beauveria bassiana ARSEF 2860]
19884418	BBA_01406	1406	XM_008596503.1	17.2624	17.8165	25.1627	50.1849	59.5552	58.354	-1.48044	3.75744e-15	9.66281e-14	amidase-like protein [Beauveria bassiana ARSEF 2860]
19892139	BBA_09127	9127	XM_008604224.1	53.6867	28.3098	47.5774	88.7052	153.949	118.414	-1.4785	2.04871e-08	2.48933e-07	thioester reductase domain-containing protein [Beauveria bassiana ARSEF 2860]
19889484	BBA_06472	6472	XM_008601569.1	5.92464	5.85524	5.20948	22.6978	11.2402	13.3992	-1.47834	5.85269e-08	6.60574e-07	Cytochrome P450 CYP5099A1 [Beauveria bassiana ARSEF 2860]
19891944	BBA_08932	8932	XM_008604029.1	1.48243	1.25126	1.38905	4.13208	4.38488	2.94541	-1.47523	9.0533e-11	1.45974e-09	Putative Zn(II)2Cys6 transcription factor [Beauveria bassiana ARSEF 2860]
19891756	BBA_08744	8744	XM_008603841.1	66.4872	114.058	136.47	328.094	326.476	226.332	-1.47443	5.44984e-08	6.17852e-07	aspartokinase-like protein [Beauveria bassiana ARSEF 2860]
19892778	BBA_09766	9766	XM_008604863.1	160.484	168.686	161.211	376.273	458.39	526.83	-1.47322	1.70358e-19	5.88603e-18	hypothetical protein BBA_09766 [Beauveria bassiana ARSEF 2860]
19890200	BBA_07188	7188	XM_008602285.1	8.17061	4.6903	6.40886	17.8062	19.3161	16.1869	-1.46805	4.53126e-11	7.63326e-10	Frag1/DRAM/Sfk1 family protein [Beauveria bassiana ARSEF 2860]
19886633	BBA_03621	3621	XM_008598718.1	16.1541	13.9365	21.2917	37.557	48.5617	55.3149	-1.46078	2.28727e-11	4.01974e-10	major facilitator superfamily transporter [Beauveria bassiana ARSEF 2860]
19888845	BBA_05833	5833	XM_008600930.1	1.18335	1.73684	1.04627	5.90004	2.78888	2.22401	-1.46011	0.00066754	0.00316272	major facilitator superfamily transporter [Beauveria bassiana ARSEF 2860]
19883964	BBA_00952	952	XM_008596049.1	39.4205	38.6802	39.0691	125.571	99.777	95.7204	-1.45428	7.43669e-27	4.03967e-25	peroxisomal enzyme [Beauveria bassiana ARSEF 2860]
19883455	BBA_00443	443	XM_008595540.1	3.93288	3.93825	2.95526	10.9088	10.3221	8.39866	-1.45248	2.27517e-12	4.5139e-11	cuticle-degrading protease bassiasin I precursor [Beauveria bassiana ARSEF 2860]
19892211	BBA_09199	9199	XM_008604296.1	0.644869	0.642066	0.834195	1.86461	2.18055	1.759	-1.45225	0.000192086	0.00105929	aminotransferase class-III [Beauveria bassiana ARSEF 2860]
19888267	BBA_05255	5255	XM_008600352.1	0.373496	0.336809	0.433538	1.3402	1.14762	0.637554	-1.45014	0.0010208	0.00461677	ankyrin repeat protein [Beauveria bassiana ARSEF 2860]
19889133	BBA_06121	6121	XM_008601218.1	64.5139	37.032	43.0656	116.675	131.802	144.984	-1.44404	6.49689e-12	1.21092e-10	C2H2 finger domain-containing protein [Beauveria bassiana ARSEF 2860]
19888194	BBA_05182	5182	XM_008600279.1	11.8879	8.83522	10.1738	28.9948	27.5079	27.4975	-1.44293	2.55366e-25	1.30153e-23	ATPase protein [Beauveria bassiana ARSEF 2860]
19886412	BBA_03400	3400	XM_008598497.1	6.6759	9.17309	9.52394	21.5659	21.7916	25.3831	-1.43787	4.48713e-13	9.47614e-12	Cytochrome P450 CYP503B1 [Beauveria bassiana ARSEF 2860]
19891697	BBA_08685	8685	XM_008603782.1	559.125	533.633	604.822	1419.5	1506.06	1670.61	-1.43695	2.51535e-31	1.76213e-29	FkbM family methyltransferase [Beauveria bassiana ARSEF 2860]
19893371	BBA_10359	10359	XM_008605456.1	14.7801	14.7405	16.7862	28.0165	50.3746	45.9258	-1.42473	6.37017e-09	8.22213e-08	asparagine synthase [Beauveria bassiana ARSEF 2860]
19885472	BBA_02460	2460	XM_008597557.1	12.2623	11.6717	13.7784	50.9521	23.3843	26.8703	-1.42419	9.40452e-07	8.56781e-06	endonuclease/exonuclease/phosphatase family [Beauveria bassiana ARSEF 2860]
19886424	BBA_03412	3412	XM_008598509.1	393.776	412.875	720.689	1105.27	1489.59	1495.11	-1.42107	2.84543e-08	3.40045e-07	putative cell wall glycoprotein [Beauveria bassiana ARSEF 2860]
19888424	BBA_05412	5412	XM_008600509.1	1.06179	1.69973	0.752108	2.817	4.02873	2.53737	-1.4171	0.00421489	0.0155747	hypothetical protein BBA_05412 [Beauveria bassiana ARSEF 2860]
19891830	BBA_08818	8818	XM_008603915.1	5.27018	5.10697	4.93769	13.5774	13.1181	14.1882	-1.4166	2.82562e-28	1.67255e-26	alkaline D-peptidase [Beauveria bassiana ARSEF 2860]
19885932	BBA_02920	2920	XM_008598017.1	53.1501	26.0638	55.5115	116.363	111.539	131.742	-1.41655	6.30246e-08	7.0507e-07	lipase/thioesterase family protein [Beauveria bassiana ARSEF 2860]
19888017	BBA_05005	5005	XM_008600102.1	0.910537	0.489422	0.307492	1.90991	0.884887	1.7627	-1.4164	0.0166169	0.0493221	hypothetical protein BBA_05005 [Beauveria bassiana ARSEF 2860]
19891673	BBA_08661	8661	XM_008603758.1	3.4169	3.11455	2.84558	8.13269	8.1953	8.65747	-1.41389	2.92342e-16	8.1137e-15	FMN-dependent dehydrogenase [Beauveria bassiana ARSEF 2860]
19891069	BBA_08057	8057	XM_008603154.1	8.55908	8.83511	12.7021	27.3154	25.4519	27.3591	-1.41269	2.54377e-13	5.49779e-12	6-hydroxy-D-nicotine oxidase [Beauveria bassiana ARSEF 2860]
19890745	BBA_07733	7733	XM_008602830.1	5.96199	7.11203	5.801	18.9175	15.3295	15.9638	-1.41152	2.24056e-16	6.26987e-15	Mating-type protein MAT1-1-1 [Beauveria bassiana ARSEF 2860]
19893175	BBA_10163	10163	XM_008605260.1	26.2483	30.4251	32.9372	64.987	87.4506	85.9025	-1.41128	4.8889e-15	1.24465e-13	hypothetical protein BBA_10163 [Beauveria bassiana ARSEF 2860]
19888760	BBA_05748	5748	XM_008600845.1	9.59976	6.33336	4.93079	15.3017	20.3989	19.7674	-1.41064	7.55597e-08	8.31566e-07	hypothetical protein BBA_05748 [Beauveria bassiana ARSEF 2860]
19888100	BBA_05088	5088	XM_008600185.1	5.26322	4.40488	6.07852	15.0883	12.2441	14.3255	-1.40355	2.17661e-11	3.83855e-10	cutinase-like protein [Beauveria bassiana ARSEF 2860]
19883047	BBA_00035	35	XM_008595132.1	1.33018	1.31393	0.785965	2.60245	3.13897	3.32061	-1.40159	0.00702422	0.0240242	hypothetical protein BBA_00035 [Beauveria bassiana ARSEF 2860]
19888210	BBA_05198	5198	XM_008600295.1	7.79649	6.38558	5.96485	15.6898	16.664	20.8221	-1.40021	1.03872e-13	2.34996e-12	major facilitator superfamily transporter [Beauveria bassiana ARSEF 2860]
19886554	BBA_03542	3542	XM_008598639.1	1.5256	1.41411	1.48073	4.5513	3.90391	3.16427	-1.39428	5.51714e-09	7.18502e-08	FAD dependent oxidoreductase [Beauveria bassiana ARSEF 2860]
19886950	BBA_03938	3938	XM_008599035.1	10.5817	10.8706	10.7667	30.0305	28.8471	25.6504	-1.39152	7.32284e-38	7.08432e-36	sodium/hydrogen exchanger family protein [Beauveria bassiana ARSEF 2860]
19891755	BBA_08743	8743	XM_008603840.1	168.483	255.088	270.534	637.527	645.893	533.338	-1.38814	1.4215e-11	2.56022e-10	sarcosine oxidase [Beauveria bassiana ARSEF 2860]
19891772	BBA_08760	8760	XM_008603857.1	3.11299	2.66038	2.32126	7.38565	6.96029	6.8363	-1.38782	5.08219e-08	5.78107e-07	OsmC-like protein [Beauveria bassiana ARSEF 2860]
19883695	BBA_00683	683	XM_008595780.1	25.8874	21.5367	27.5176	56.0188	66.7748	73.3068	-1.38775	1.92448e-17	5.85294e-16	heterokaryon incompatibility protein [Beauveria bassiana ARSEF 2860]
19885440	BBA_02428	2428	XM_008597525.1	24.3993	32.6042	36.2931	75.2588	84.4042	84.3119	-1.38684	6.52403e-14	1.50959e-12	Cytochrome P450 CYP52G8 [Beauveria bassiana ARSEF 2860]
19885378	BBA_02366	2366	XM_008597463.1	23.6913	27.3399	43.3632	73.008	88.7028	84.9176	-1.38557	4.40819e-09	5.87644e-08	ATP-binding cassette sub-family A member 9 [Beauveria bassiana ARSEF 2860]
19890863	BBA_07851	7851	XM_008602948.1	30.6724	35.0041	32.0168	83.4414	91.8907	79.9148	-1.38556	1.75215e-31	1.25341e-29	hypothetical protein BBA_07851 [Beauveria bassiana ARSEF 2860]
19892540	BBA_09528	9528	XM_008604625.1	27.8152	24.3044	30.3828	58.2114	78.5987	78.7445	-1.38555	1.03841e-14	2.60449e-13	GU4 nucleic-binding protein [Beauveria bassiana ARSEF 2860]
19885776	BBA_02764	2764	XM_008597861.1	4.44969	4.65502	5.34936	9.35013	11.7453	16.5715	-1.38182	4.11072e-07	4.02668e-06	phenazine biosynthesis-like protein [Beauveria bassiana ARSEF 2860]
19891334	BBA_08322	8322	XM_008603419.1	0.799387	0.896592	0.685928	1.8412	2.61033	1.75493	-1.38165	0.00335073	0.012844	hypothetical protein BBA_08322 [Beauveria bassiana ARSEF 2860]
19888720	BBA_05708	5708	XM_008600805.1	2.17058	3.41542	1.6505	6.16051	8.93923	3.68642	-1.37631	0.00274653	0.0108389	putative carbohydrate-binding protein [Beauveria bassiana ARSEF 2860]
19884723	BBA_01711	1711	XM_008596808.1	0.965672	1.97798	1.30916	4.14965	3.78936	3.09557	-1.37554	4.57695e-05	0.000295379	phosphotransferase enzyme family protein [Beauveria bassiana ARSEF 2860]
19883244	BBA_00232	232	XM_008595329.1	1.31419	1.05535	0.871639	3.26688	3.34574	1.78604	-1.37364	0.000322399	0.0016743	hypothetical protein BBA_00232 [Beauveria bassiana ARSEF 2860]
19891757	BBA_08745	8745	XM_008603842.1	108.886	152.059	169.923	369.523	388.388	358.429	-1.37345	2.53615e-13	5.49301e-12	cystathionine gamma-synthase [Beauveria bassiana ARSEF 2860]
19891590	BBA_08578	8578	XM_008603675.1	11.0811	7.35811	8.02211	20.6279	22.5356	25.3901	-1.37335	2.65951e-11	4.6259e-10	Acyl-CoA N-acyltransferase [Beauveria bassiana ARSEF 2860]
19891399	BBA_08387	8387	XM_008603484.1	18.941	10.5499	16.6596	40.998	34.6001	43.2382	-1.36456	9.09492e-10	1.30489e-08	aromatic amino acid aminotransferase [Beauveria bassiana ARSEF 2860]
19892862	BBA_09850	9850	XM_008604947.1	63.1361	97.6	68.9865	160.267	211.74	219.276	-1.36396	8.94447e-10	1.28512e-08	putative pyruvate decarboxylase [Beauveria bassiana ARSEF 2860]
19885005	BBA_01993	1993	XM_008597090.1	4.13728	3.40173	4.35121	15.4448	7.4871	7.6471	-1.36276	2.07551e-05	0.000143422	oxidoreductase family protein [Beauveria bassiana ARSEF 2860]
19886895	BBA_03883	3883	XM_008598980.1	173.633	116.626	155.196	573.061	293.305	278.387	-1.36168	9.15371e-07	8.36934e-06	phytase, putative [Beauveria bassiana ARSEF 2860]
19889485	BBA_06473	6473	XM_008601570.1	13.1598	11.7841	12.4372	44.932	24.4643	26.5583	-1.36004	1.3595e-08	1.68617e-07	Cytochrome P450 CYP684A2 [Beauveria bassiana ARSEF 2860]
19885996	BBA_02984	2984	XM_008598081.1	28.8523	28.0859	29.2463	56.1993	81.599	83.2976	-1.35917	1.98512e-13	4.37416e-12	squalene epoxidase [Beauveria bassiana ARSEF 2860]
19889521	BBA_06509	6509	XM_008601606.1	1.69617	1.58798	1.87685	3.82755	5.26944	4.1269	-1.35743	1.04913e-06	9.48134e-06	fic/DOC family protein [Beauveria bassiana ARSEF 2860]
19892756	BBA_09744	9744	XM_008604841.1	2.88286	3.89013	3.40252	9.86269	8.41385	7.79118	-1.35716	2.75281e-11	4.75002e-10	O-methyltransferase-like protein [Beauveria bassiana ARSEF 2860]
19885639	BBA_02627	2627	XM_008597724.1	3.15041	3.6534	4.90171	17.5078	5.13782	7.22371	-1.35147	0.00654986	0.0227309	hypothetical protein BBA_02627 [Beauveria bassiana ARSEF 2860]
19892837	BBA_09825	9825	XM_008604922.1	0.536145	0.535302	0.379392	1.72551	1.4627	0.510151	-1.35	0.00748922	0.0253163	polyketide synthase [Beauveria bassiana ARSEF 2860]
19884976	BBA_01964	1964	XM_008597061.1	13.4781	13.0656	12.0355	31.8602	38.3698	28.1121	-1.34999	1.48505e-19	5.16613e-18	ferric-chelate reductase [Beauveria bassiana ARSEF 2860]
19884903	BBA_01891	1891	XM_008596988.1	8.92199	8.55884	7.6247	24.2467	26.6981	12.9753	-1.34826	3.60359e-06	2.95442e-05	hypothetical protein BBA_01891 [Beauveria bassiana ARSEF 2860]
19886410	BBA_03398	3398	XM_008598495.1	0.340107	0.543121	0.544552	1.33587	1.26984	1.01973	-1.34438	2.84448e-05	0.000191352	pyridoxal-dependent decarboxylase domain protein [Beauveria bassiana ARSEF 2860]
19889770	BBA_06758	6758	XM_008601855.1	29.1086	19.6673	21.3793	62.5458	59.8124	55.4333	-1.34157	3.52592e-17	1.05342e-15	Na/K ATPase alpha 1 subunit, putative [Beauveria bassiana ARSEF 2860]
19885827	BBA_02815	2815	XM_008597912.1	6.38594	7.65922	7.41187	18.3611	18.3405	17.5365	-1.33786	3.18238e-25	1.60033e-23	ABC transporter [Beauveria bassiana ARSEF 2860]
19891771	BBA_08759	8759	XM_008603856.1	336.006	232.947	283.501	755.335	736.977	660.651	-1.33663	4.46976e-20	1.59873e-18	perilipin MPL1-like protein [Beauveria bassiana ARSEF 2860]
19888882	BBA_05870	5870	XM_008600967.1	13.0148	10.5957	11.9267	20.604	30.6748	38.4611	-1.33642	4.34406e-08	4.99739e-07	hypothetical protein BBA_05870 [Beauveria bassiana ARSEF 2860]
19893369	BBA_10357	10357	XM_008605454.1	2.75264	1.91275	2.14678	7.97101	4.27639	4.94604	-1.33567	0.00139366	0.00605287	hypothetical protein BBA_10357 [Beauveria bassiana ARSEF 2860]
19890687	BBA_07675	7675	XM_008602772.1	21.7026	20.5058	26.5381	63.7426	54.2108	55.4414	-1.3347	1.24185e-17	3.85772e-16	hypothetical protein BBA_07675 [Beauveria bassiana ARSEF 2860]
19884161	BBA_01149	1149	XM_008596246.1	6.48619	7.06737	6.1151	20.1406	15.3622	14.1014	-1.33456	1.23557e-12	2.51521e-11	alpha-1,3-mannosyltransferase CMT1 [Beauveria bassiana ARSEF 2860]
19888888	BBA_05876	5876	XM_008600973.1	48.9365	36.4413	54.352	135.616	109.72	106.701	-1.33309	5.93533e-14	1.38282e-12	major facilitator superfamily transporter [Beauveria bassiana ARSEF 2860]
19883563	BBA_00551	551	XM_008595648.1	10.5056	12.0798	10.981	31.3747	27.2935	25.7424	-1.33041	1.28221e-21	5.18911e-20	major facilitator superfamily transporter [Beauveria bassiana ARSEF 2860]
19890760	BBA_07748	7748	XM_008602845.1	1.75969	1.56676	3.75692	5.21193	6.85286	5.74068	-1.32981	6.36622e-05	0.000396736	ABC transporter [Beauveria bassiana ARSEF 2860]
19885079	BBA_02067	2067	XM_008597164.1	0.977562	0.534689	1.08511	1.70342	2.64677	2.17076	-1.32803	0.000290632	0.00152492	proline-specific permease, putative [Beauveria bassiana ARSEF 2860]
19893015	BBA_10003	10003	XM_008605100.1	0.50645	0.511638	0.901836	1.98578	1.87166	0.955022	-1.32573	0.00411534	0.0152568	mitochondrial chaperone BCS1 [Beauveria bassiana ARSEF 2860]
19887614	BBA_04602	4602	XM_008599699.1	2.93792	1.86615	2.10013	5.63096	7.52378	4.13987	-1.32477	2.25236e-05	0.000154591	NAD dependent epimerase/dehydratase [Beauveria bassiana ARSEF 2860]
19889394	BBA_06382	6382	XM_008601479.1	160.257	221.041	264.757	368.466	641.342	608.138	-1.32443	6.61348e-07	6.24928e-06	hypothetical protein BBA_06382 [Beauveria bassiana ARSEF 2860]
19888591	BBA_05579	5579	XM_008600676.1	32.569	31.3224	34.3279	86.8272	82.1151	76.8791	-1.32353	3.45481e-37	3.16161e-35	UPF0311 protein [Beauveria bassiana ARSEF 2860]
19892476	BBA_09464	9464	XM_008604561.1	8.51915	8.08366	8.83157	23.5524	17.962	22.0893	-1.32233	2.73263e-10	4.17414e-09	hypothetical protein BBA_09464 [Beauveria bassiana ARSEF 2860]
19888736	BBA_05724	5724	XM_008600821.1	11.2641	9.79215	9.67895	33.0631	21.8854	21.8809	-1.32177	6.06916e-08	6.81975e-07	methyltransferase domain-containing protein [Beauveria bassiana ARSEF 2860]
19890828	BBA_07816	7816	XM_008602913.1	515.43	385.514	466.827	1153.32	1223.34	1033.19	-1.31788	1.21507e-23	5.59136e-22	major facilitator superfamily transporter [Beauveria bassiana ARSEF 2860]
19891966	BBA_08954	8954	XM_008604051.1	1.21626	0.975392	1.2986	3.26984	3.90919	1.49495	-1.31336	0.0014534	0.00627173	retrotransposon protein, putative, Ty1-copia subclass [Beauveria bassiana ARSEF 2860]
19891969	BBA_08957	8957	XM_008604054.1	4.69724	4.13738	4.00497	8.56403	12.4107	10.9217	-1.3128	2.73142e-11	4.7267e-10	frequency clock protein [Beauveria bassiana ARSEF 2860]
19884983	BBA_01971	1971	XM_008597068.1	27.3101	28.7422	37.6363	64.2705	77.7212	90.2987	-1.30998	7.56804e-11	1.23397e-09	LPS glycosyltransferase, putative [Beauveria bassiana ARSEF 2860]
19886953	BBA_03941	3941	XM_008599038.1	107.236	122.868	176.763	317.024	377.76	312.941	-1.30847	3.22458e-10	4.8743e-09	hypothetical protein BBA_03941 [Beauveria bassiana ARSEF 2860]
19892633	BBA_09621	9621	XM_008604718.1	4.70382	4.74249	4.18662	10.1688	13.19	10.3885	-1.30767	3.26372e-15	8.41443e-14	glycosyl hydrolase, putative [Beauveria bassiana ARSEF 2860]
19892676	BBA_09664	9664	XM_008604761.1	20.2572	23.3229	15.8019	40.3436	46.3353	59.6935	-1.30155	3.8605e-08	4.49713e-07	glycosyltransferase family 20 [Beauveria bassiana ARSEF 2860]
19886803	BBA_03791	3791	XM_008598888.1	57.2893	45.6712	40.2951	182.313	108.154	61.9622	-1.29874	9.6873e-05	0.000578165	O-methyltransferase family protein [Beauveria bassiana ARSEF 2860]
19886865	BBA_03853	3853	XM_008598950.1	5.18154	4.05232	2.99356	12.9164	8.73482	8.35009	-1.2949	2.76496e-05	0.000186621	hypothetical protein BBA_03853 [Beauveria bassiana ARSEF 2860]
19891199	BBA_08187	8187	XM_008603284.1	8.09716	6.16119	5.75568	18.994	16.3517	13.736	-1.29417	1.39363e-11	2.51895e-10	cell surface protein, putative [Beauveria bassiana ARSEF 2860]
19892868	BBA_09856	9856	XM_008604953.1	0.086308	0.025412	0.040605	0.117344	0.130766	0.125213	-1.29327	0.0133636	0.0412607	hybrid PKS-NRPS protein [Beauveria bassiana ARSEF 2860]
19886441	BBA_03429	3429	XM_008598526.1	5.00095	5.77809	4.47894	10.4839	12.6353	14.2238	-1.29128	2.50415e-10	3.84247e-09	FAD binding domain-containing protein [Beauveria bassiana ARSEF 2860]
19885434	BBA_02422	2422	XM_008597519.1	20.1873	12.084	16.6262	43.6637	35.8286	39.9392	-1.28835	1.05363e-09	1.50109e-08	hypothetical protein BBA_02422 [Beauveria bassiana ARSEF 2860]
19885707	BBA_02695	2695	XM_008597792.1	2.57315	3.3816	1.79475	8.24871	6.95793	3.70755	-1.28729	0.00124938	0.0054727	short chain dehydrogenase [Beauveria bassiana ARSEF 2860]
19891505	BBA_08493	8493	XM_008603590.1	46.3702	43.5615	48.0277	106.138	115.823	113.82	-1.28327	1.64061e-32	1.23447e-30	Acyl-CoA N-acyltransferase [Beauveria bassiana ARSEF 2860]
19886629	BBA_03617	3617	XM_008598714.1	8.11462	6.86154	7.83261	18.2322	21.3846	15.6158	-1.27593	1.00109e-15	2.70454e-14	major facilitator superfamily transporter [Beauveria bassiana ARSEF 2860]
19885386	BBA_02374	2374	XM_008597471.1	13.9962	13.0713	20.7083	20.4365	48.1278	46.9769	-1.27406	0.000178604	0.000994114	metalloprotease-like protein [Beauveria bassiana ARSEF 2860]
19886607	BBA_03595	3595	XM_008598692.1	23.4295	20.4092	26.6823	50.2579	52.8444	67.0597	-1.27078	2.03006e-12	4.0434e-11	AT DNA binding protein [Beauveria bassiana ARSEF 2860]
19892809	BBA_09797	9797	XM_008604894.1	2.61109	2.64794	2.94634	7.49827	5.61535	6.60731	-1.26509	6.874e-11	1.12441e-09	C6 zinc finger domain protein [Beauveria bassiana ARSEF 2860]
19891492	BBA_08480	8480	XM_008603577.1	802.94	906.489	1619.58	2029.52	3019.55	2949.01	-1.26456	9.46921e-06	7.11412e-05	hypothetical protein BBA_08480 [Beauveria bassiana ARSEF 2860]
19889876	BBA_06864	6864	XM_008601961.1	25.0064	24.3583	29.229	91.163	43.9248	53.3694	-1.26175	1.70997e-06	1.48714e-05	histidine acid phosphatase [Beauveria bassiana ARSEF 2860]
19886974	BBA_03962	3962	XM_008599059.1	19.0476	21.8675	38.3938	47.0759	65.2414	77.7229	-1.26075	4.63171e-05	0.000298345	hypothetical protein BBA_03962 [Beauveria bassiana ARSEF 2860]
19884792	BBA_01780	1780	XM_008596877.1	13.2352	12.8843	22.3024	27.769	40.661	47.392	-1.25818	1.1982e-05	8.81977e-05	putative xylanase 1 [Beauveria bassiana ARSEF 2860]
19886179	BBA_03167	3167	XM_008598264.1	927.546	884.115	1050.77	2435.05	2289.29	2119.72	-1.25762	7.03835e-29	4.33306e-27	glycosyl hydrolase 53 domain-containing protein [Beauveria bassiana ARSEF 2860]
19887077	BBA_04065	4065	XM_008599162.1	5.77501	3.29439	3.51186	15.0917	8.44434	6.52493	-1.25662	0.000388086	0.00197306	monooxygenase-like protein [Beauveria bassiana ARSEF 2860]
19883743	BBA_00731	731	XM_008595828.1	0.543709	0.578437	0.452613	0.976187	1.43653	1.3498	-1.25657	0.0120531	0.0377655	GNAT family acetyltransferase, putative [Beauveria bassiana ARSEF 2860]
19886019	BBA_03007	3007	XM_008598104.1	4.62957	3.45496	5.06285	10.8116	8.91776	11.6792	-1.25638	3.68599e-07	3.64596e-06	hypothetical protein BBA_03007 [Beauveria bassiana ARSEF 2860]
19889411	BBA_06399	6399	XM_008601496.1	2.10403	1.90873	1.86073	4.02074	4.64986	5.22331	-1.24216	1.12023e-10	1.79202e-09	neutral/alkaline non-lysosomal ceramidase [Beauveria bassiana ARSEF 2860]
19888387	BBA_05375	5375	XM_008600472.1	1.38595	1.19471	1.27645	3.0687	3.03639	3.01284	-1.24119	1.48192e-11	2.65024e-10	ferric reductase transmembrane component 4 [Beauveria bassiana ARSEF 2860]
19886035	BBA_03023	3023	XM_008598120.1	33.0809	17.4039	17.6372	48.8909	52.5185	59.4887	-1.23995	5.20787e-06	4.14914e-05	hypothetical protein BBA_03023 [Beauveria bassiana ARSEF 2860]
19887968	BBA_04956	4956	XM_008600053.1	31.9847	32.5089	41.212	62.7742	87.9629	98.9159	-1.23987	1.10983e-08	1.39009e-07	glycosyl hydrolase 53 domain-containing protein [Beauveria bassiana ARSEF 2860]
19883615	BBA_00603	603	XM_008595700.1	21.153	19.4405	22.3	52.7756	50.797	44.965	-1.23985	2.10325e-28	1.25675e-26	AMP-binding enzyme [Beauveria bassiana ARSEF 2860]
19886475	BBA_03463	3463	XM_008598560.1	47.3597	38.3524	37.9509	133.356	84.1365	74.4241	-1.23914	3.73918e-08	4.368e-07	acid phosphatase [Beauveria bassiana ARSEF 2860]
19883559	BBA_00547	547	XM_008595644.1	0.536279	0.400731	0.360173	0.739352	1.12979	1.18947	-1.2375	0.006797	0.0234127	purine nucleoside permease [Beauveria bassiana ARSEF 2860]
19884759	BBA_01747	1747	XM_008596844.1	26.4637	26.0373	26.9666	68.9558	59.7615	58.6552	-1.23747	1.76807e-30	1.19734e-28	putative SAC1 protein [Beauveria bassiana ARSEF 2860]
19884620	BBA_01608	1608	XM_008596705.1	44.8552	43.4374	40.3117	97.887	103.933	100.963	-1.23534	7.11747e-35	5.87799e-33	acid proteinase PEPI precursor [Beauveria bassiana ARSEF 2860]
19893197	BBA_10185	10185	XM_008605282.1	4.32187	3.08694	4.07759	12.6005	7.66456	6.76365	-1.23457	1.44395e-05	0.000103952	hypothetical protein BBA_10185 [Beauveria bassiana ARSEF 2860]
19892547	BBA_09535	9535	XM_008604632.1	19.7453	12.4296	18.1875	48.3632	35.4026	34.6837	-1.23386	9.96178e-09	1.25548e-07	fatty acid desaturase [Beauveria bassiana ARSEF 2860]
19888448	BBA_05436	5436	XM_008600533.1	1841.87	2364.52	3652.5	4400.86	7102.86	6962.4	-1.23248	1.66467e-05	0.000118581	hypothetical protein BBA_05436 [Beauveria bassiana ARSEF 2860]
19887220	BBA_04208	4208	XM_008599305.1	519.685	556.217	583.461	1562.16	1356.71	979.913	-1.23239	7.35217e-12	1.36783e-10	hypothetical protein BBA_04208 [Beauveria bassiana ARSEF 2860]
19890007	BBA_06995	6995	XM_008602092.1	1.3783	1.39023	1.19525	3.26891	2.60542	3.42228	-1.22983	2.59535e-06	2.16984e-05	aerobactin siderophore biosynthesis protein iucB [Beauveria bassiana ARSEF 2860]
19884068	BBA_01056	1056	XM_008596153.1	1.58227	1.74542	1.27934	3.12773	4.52748	3.13635	-1.22799	1.40782e-05	0.000101639	hypothetical protein BBA_01056 [Beauveria bassiana ARSEF 2860]
19884832	BBA_01820	1820	XM_008596917.1	3.88823	2.10927	2.43339	6.31769	6.42128	6.95601	-1.22407	4.96477e-05	0.000316785	voltage-gated hydrogen channel 1 [Beauveria bassiana ARSEF 2860]
19887197	BBA_04185	4185	XM_008599282.1	0.28726	0.466669	0.406263	1.14613	0.908085	0.655409	-1.22373	0.0156107	0.0468321	hypothetical protein BBA_04185 [Beauveria bassiana ARSEF 2860]
19884226	BBA_01214	1214	XM_008596311.1	24.1161	20.1459	18.7335	41.1506	55.0702	50.7672	-1.22238	4.57296e-13	9.63736e-12	HMG box protein [Beauveria bassiana ARSEF 2860]
19883698	BBA_00686	686	XM_008595783.1	7.7242	10.2899	9.47689	16.4513	20.814	26.8152	-1.22092	2.79009e-06	2.32882e-05	hypothetical protein BBA_00686 [Beauveria bassiana ARSEF 2860]
19883627	BBA_00615	615	XM_008595712.1	0.281063	0.356349	0.389512	0.766238	0.919198	0.705564	-1.21928	0.00806683	0.0269726	hypothetical protein BBA_00615 [Beauveria bassiana ARSEF 2860]
19889954	BBA_06942	6942	XM_008602039.1	1.19814	0.717902	0.985801	1.39745	2.08908	3.24377	-1.2137	0.00343163	0.0130998	MFS multidrug transporter, putative [Beauveria bassiana ARSEF 2860]
19887079	BBA_04067	4067	XM_008599164.1	15.657	13.0927	13.0119	32.5088	32.2403	32.1083	-1.21368	7.85136e-21	2.9214e-19	ATP adenylyltransferase [Beauveria bassiana ARSEF 2860]
19887171	BBA_04159	4159	XM_008599256.1	12.4533	12.0343	12.239	30.4187	26.2463	28.4566	-1.2127	1.56082e-22	6.71813e-21	serum paraoxonase/arylesterase 2 [Beauveria bassiana ARSEF 2860]
19892131	BBA_09119	9119	XM_008604216.1	22.5161	15.2776	29.7506	73.2228	40.2647	43.0044	-1.21218	4.85911e-05	0.000310824	phosphoesterase-like protein [Beauveria bassiana ARSEF 2860]
19888666	BBA_05654	5654	XM_008600751.1	1.39186	2.05542	1.17368	5.02406	2.5702	3.08727	-1.20885	0.00886137	0.0292728	OsmC-like protein [Beauveria bassiana ARSEF 2860]
19885528	BBA_02516	2516	XM_008597613.1	7.42234	6.56175	4.87783	19.0495	13.1423	11.2432	-1.20338	1.78167e-06	1.54686e-05	Malate synthase, glyoxysomal [Beauveria bassiana ARSEF 2860]
19888727	BBA_05715	5715	XM_008600812.1	11.0471	11.5412	10.6569	35.1972	20.4108	20.835	-1.20124	4.4329e-07	4.32975e-06	arginine-tRNA-protein transferase [Beauveria bassiana ARSEF 2860]
19886745	BBA_03733	3733	XM_008598830.1	1.45905	1.5712	1.39463	2.36029	3.68355	4.11687	-1.19929	0.000992388	0.00450413	hypothetical protein BBA_03733 [Beauveria bassiana ARSEF 2860]
19887818	BBA_04806	4806	XM_008599903.1	20.908	14.5245	15.3606	43.6368	39.5589	33.2491	-1.19694	2.14522e-11	3.78976e-10	SIS domain-containing protein [Beauveria bassiana ARSEF 2860]
19886836	BBA_03824	3824	XM_008598921.1	4.08332	3.51989	4.31532	7.09632	9.7695	10.4344	-1.19571	7.19058e-09	9.19923e-08	CFEM domain-containing protein [Beauveria bassiana ARSEF 2860]
19886826	BBA_03814	3814	XM_008598911.1	52.0066	42.9936	52.975	125.654	109.016	104.037	-1.19469	1.98846e-19	6.8239e-18	chitinase-like protein [Beauveria bassiana ARSEF 2860]
19884006	BBA_00994	994	XM_008596091.1	12.4396	14.3293	17.8242	36.1078	32.8241	32.7389	-1.18901	1.44083e-09	2.02996e-08	membrane protein-like protein [Beauveria bassiana ARSEF 2860]
19883208	BBA_00196	196	XM_008595293.1	2.78391	2.43589	4.03668	8.56606	5.4332	7.06039	-1.18595	0.000395725	0.00200788	tat pathway signal sequence [Beauveria bassiana ARSEF 2860]
19886839	BBA_03827	3827	XM_008598924.1	12.5347	11.1855	11.6715	12.8078	27.5966	40.0073	-1.18399	0.000954881	0.00435354	Riboflavin synthase-like beta-barrel [Beauveria bassiana ARSEF 2860]
19883806	BBA_00794	794	XM_008595891.1	1.20924	1.12996	1.60038	2.88746	2.94213	3.09333	-1.17947	9.96239e-05	0.000593885	hypothetical protein BBA_00794 [Beauveria bassiana ARSEF 2860]
19884420	BBA_01408	1408	XM_008596505.1	19.7427	26.6241	28.2754	52.0675	60.5275	56.2157	-1.17734	1.77415e-10	2.76408e-09	thiol-specific monooxygenase [Beauveria bassiana ARSEF 2860]
19887321	BBA_04309	4309	XM_008599406.1	62.4175	52.0834	67.0578	134.109	134.319	141.725	-1.17573	6.08578e-20	2.16152e-18	pyruvate carboxylase [Beauveria bassiana ARSEF 2860]
19892797	BBA_09785	9785	XM_008604882.1	19.4951	20.3571	21.7388	54.8609	37.4468	46.7205	-1.17459	1.43547e-11	2.58081e-10	3-hydroxybutyryl-CoA dehydratase [Beauveria bassiana ARSEF 2860]
19884336	BBA_01324	1324	XM_008596421.1	53.9591	86.8564	130.204	186.315	188.469	236.905	-1.1744	0.000192441	0.00106067	hypothetical protein BBA_01324 [Beauveria bassiana ARSEF 2860]
19885453	BBA_02441	2441	XM_008597538.1	10.3556	9.97995	13.0426	21.2876	26.7542	27.1842	-1.17233	5.60309e-11	9.33053e-10	WD repeat domain-containing protein [Beauveria bassiana ARSEF 2860]
19887526	BBA_04514	4514	XM_008599611.1	0.55705	0.525212	0.530522	1.40804	1.39248	0.833636	-1.17207	0.00145521	0.00627682	torulene oxygenase [Beauveria bassiana ARSEF 2860]
19886909	BBA_03897	3897	XM_008598994.1	0.755624	0.828976	0.837575	2.25295	2.14854	1.04263	-1.16839	0.00127515	0.00557357	OPT oligopeptide transporter [Beauveria bassiana ARSEF 2860]
19887068	BBA_04056	4056	XM_008599153.1	7.93098	9.31124	10.3537	18.9682	19.1032	23.8614	-1.16625	1.95273e-08	2.38698e-07	SpoVR like family protein [Beauveria bassiana ARSEF 2860]
19884105	BBA_01093	1093	XM_008596190.1	41.8823	36.5109	26.6581	96.013	85.351	53.8193	-1.16269	3.57098e-06	2.93479e-05	hypothetical protein BBA_01093 [Beauveria bassiana ARSEF 2860]
19883878	BBA_00866	866	XM_008595963.1	12.1032	10.0819	14.4224	31.3873	25.6448	24.9092	-1.16245	9.69533e-10	1.38907e-08	putative NADPH-dependent beta-ketoacyl reductase (rhlG) [Beauveria bassiana ARSEF 2860]
19890336	BBA_07324	7324	XM_008602421.1	6.32319	6.36161	5.62551	14.5995	13.5022	12.8623	-1.1617	5.94505e-19	1.97352e-17	breast cancer protein [Beauveria bassiana ARSEF 2860]
19885126	BBA_02114	2114	XM_008597211.1	23.3969	18.6433	21.1048	52.7217	45.1696	43.3379	-1.1613	3.23932e-17	9.7065e-16	mitochondrial phosphate carrier protein [Beauveria bassiana ARSEF 2860]
19884160	BBA_01148	1148	XM_008596245.1	2.22471	2.72539	2.52663	5.97897	6.02543	4.67282	-1.1574	1.16472e-06	1.04516e-05	hypothetical protein BBA_01148 [Beauveria bassiana ARSEF 2860]
19890319	BBA_07307	7307	XM_008602404.1	33.3232	32.2865	34.3621	79.2627	80.6161	62.8919	-1.15597	3.41945e-19	1.15016e-17	methyltransferase-like protein [Beauveria bassiana ARSEF 2860]
19886910	BBA_03898	3898	XM_008598995.1	2572.16	2516.92	4312.19	4902.45	7563.97	8473.71	-1.15534	3.23185e-05	0.000215414	small secreted protein [Beauveria bassiana ARSEF 2860]
19883812	BBA_00800	800	XM_008595897.1	10.1132	14.9735	9.10505	28.445	24.4336	23.1062	-1.15206	8.84839e-07	8.12676e-06	hypothetical protein BBA_00800 [Beauveria bassiana ARSEF 2860]
19890641	BBA_07629	7629	XM_008602726.1	3.70217	4.15811	3.28194	10.27	8.01829	6.46631	-1.15166	1.17199e-07	1.24791e-06	SNF2 family DNA-dependent ATPase [Beauveria bassiana ARSEF 2860]
19891668	BBA_08656	8656	XM_008603753.1	0.747944	0.821729	1.03783	2.35967	1.52696	1.9043	-1.15113	1.25121e-05	9.13719e-05	ABC transporter [Beauveria bassiana ARSEF 2860]
19892326	BBA_09314	9314	XM_008604411.1	1.84113	2.35575	2.10134	4.52483	4.23078	5.22506	-1.15042	1.64558e-07	1.71797e-06	Putative Zn(II)2Cys6 transcription factor [Beauveria bassiana ARSEF 2860]
19890469	BBA_07457	7457	XM_008602554.1	2.2083	3.47537	3.7868	4.08925	7.77319	9.08608	-1.14534	0.00329181	0.0126403	C6 zinc finger domain-containing protein [Beauveria bassiana ARSEF 2860]
19887060	BBA_04048	4048	XM_008599145.1	6.68734	7.60994	9.43492	15.4012	20.0033	17.0649	-1.14463	5.48887e-08	6.21582e-07	putative succinate-fumarate transporter [Beauveria bassiana ARSEF 2860]
19885870	BBA_02858	2858	XM_008597955.1	13.7493	13.1664	12.1091	28.3944	27.356	30.4437	-1.1432	6.96997e-18	2.18521e-16	mucin-like protein [Beauveria bassiana ARSEF 2860]
19886884	BBA_03872	3872	XM_008598969.1	3.20106	2.58423	2.52643	7.11883	6.99207	4.18529	-1.13832	2.33223e-06	1.97588e-05	glycosyl hydrolase family 81 [Beauveria bassiana ARSEF 2860]
19888190	BBA_05178	5178	XM_008600275.1	22.2133	26.183	28.6693	60.5102	59.8128	49.1058	-1.13652	4.77961e-13	1.00106e-11	C6 finger domain protein [Beauveria bassiana ARSEF 2860]
19892781	BBA_09769	9769	XM_008604866.1	55.2527	42.1383	50.3644	112.199	88.8618	123.024	-1.13316	1.66885e-10	2.62418e-09	fatty acid hydroxylase superfamily protein [Beauveria bassiana ARSEF 2860]
19885359	BBA_02347	2347	XM_008597444.1	19.8363	18.5348	19.0457	41.7176	44.6012	39.4203	-1.13089	1.6197e-27	9.19157e-26	respiratory complex assembly protein Rmp1 [Beauveria bassiana ARSEF 2860]
19885243	BBA_02231	2231	XM_008597328.1	71.2702	57.638	69.0006	137.322	147.401	148.392	-1.12992	7.62392e-20	2.69839e-18	hypothetical protein BBA_02231 [Beauveria bassiana ARSEF 2860]
19888406	BBA_05394	5394	XM_008600491.1	56.7925	58.7426	44.131	97.0624	109.816	141.71	-1.12647	3.1665e-08	3.74451e-07	C4-dicarboxylate transporter/malic acid transporter [Beauveria bassiana ARSEF 2860]
19889317	BBA_06305	6305	XM_008601402.1	17.7265	16.4765	16.3876	41.9122	34.7541	33.7597	-1.12614	4.58137e-18	1.45886e-16	Cytochrome P450 CYP570A1 [Beauveria bassiana ARSEF 2860]
19888641	BBA_05629	5629	XM_008600726.1	6.81893	5.91127	6.7566	8.47688	11.7718	22.1927	-1.12297	0.00132914	0.00579211	carbohydrate esterase family 9 [Beauveria bassiana ARSEF 2860]
19884044	BBA_01032	1032	XM_008596129.1	3.70844	2.55924	2.70004	7.88247	6.02896	5.60684	-1.12201	1.42484e-05	0.000102649	nmrA-like family protein [Beauveria bassiana ARSEF 2860]
19890038	BBA_07026	7026	XM_008602123.1	6.66857	5.97578	4.64489	11.7316	13.9535	11.6553	-1.11086	1.52986e-08	1.88596e-07	ornithine-oxo-acid transaminase [Beauveria bassiana ARSEF 2860]
19883862	BBA_00850	850	XM_008595947.1	19.7808	12.5521	13.3731	40.723	32.9967	24.9062	-1.10958	2.27061e-06	1.93659e-05	putative SERINE-TYPE CARBOXYPEPTIDASE F PRECURSOR [Beauveria bassiana ARSEF 2860]
19887179	BBA_04167	4167	XM_008599264.1	9.46537	9.03921	6.50014	18.4873	18.3939	16.9654	-1.10665	1.76872e-09	2.46795e-08	LMBR1 domain-containing protein [Beauveria bassiana ARSEF 2860]
19888609	BBA_05597	5597	XM_008600694.1	344.801	374.521	294.37	1079.17	561.159	539.71	-1.10474	4.71959e-05	0.000303428	RBP protein [Beauveria bassiana ARSEF 2860]
19883871	BBA_00859	859	XM_008595956.1	34.1277	46.9915	59.3335	98.1479	104.967	98.3737	-1.10202	3.54891e-07	3.52738e-06	Putative Zn(II)2Cys6 transcription factor [Beauveria bassiana ARSEF 2860]
19885427	BBA_02415	2415	XM_008597512.1	10.965	9.44622	8.75602	22.6628	20.3972	19.5181	-1.10131	7.50145e-14	1.71621e-12	alpha/beta hydrolase fold protein [Beauveria bassiana ARSEF 2860]
19891303	BBA_08291	8291	XM_008603388.1	24.9859	21.5445	25.9825	43.8487	53.771	57.486	-1.09694	6.49186e-11	1.06362e-09	RTA1 domain protein, putative [Beauveria bassiana ARSEF 2860]
19885228	BBA_02216	2216	XM_008597313.1	1.90303	2.68493	2.06058	4.3563	4.89267	4.96793	-1.0965	0.000252307	0.00134467	Acyl-CoA N-acyltransferase [Beauveria bassiana ARSEF 2860]
19888447	BBA_05435	5435	XM_008600532.1	146.806	101.373	144.877	290.44	316.064	232.375	-1.09373	1.89417e-09	2.62139e-08	amino acid permease [Beauveria bassiana ARSEF 2860]
19886228	BBA_03216	3216	XM_008598313.1	60.3169	52.2093	66.9619	131.762	137.357	113.469	-1.0919	2.37861e-14	5.73917e-13	helix-turn-helix domain-containing protein [Beauveria bassiana ARSEF 2860]
19885577	BBA_02565	2565	XM_008597662.1	79.861	59.3504	97.0829	184.319	162.077	157.185	-1.09164	9.45168e-09	1.19564e-07	sulfate adenylyltransferase [Beauveria bassiana ARSEF 2860]
19884262	BBA_01250	1250	XM_008596347.1	59.9704	54.2167	62.8403	127.557	129.422	120.265	-1.09153	6.8299e-26	3.57619e-24	DNA polymerase II large subunit-like protein [Beauveria bassiana ARSEF 2860]
19886727	BBA_03715	3715	XM_008598812.1	6.12497	4.54284	4.87657	10.5648	10.701	11.8562	-1.0914	2.56455e-09	3.49673e-08	MaoC-like dehydratase [Beauveria bassiana ARSEF 2860]
19886286	BBA_03274	3274	XM_008598371.1	37.4921	33.0716	48.4018	86.4883	80.5744	86.1663	-1.0899	6.8682e-10	9.97213e-09	hypothetical protein BBA_03274 [Beauveria bassiana ARSEF 2860]
19885566	BBA_02554	2554	XM_008597651.1	0.678452	0.970813	0.550877	1.43351	2.01442	1.23057	-1.08845	0.0168623	0.0499527	thioredoxin reductase GliT [Beauveria bassiana ARSEF 2860]
19888178	BBA_05166	5166	XM_008600263.1	10.5468	4.60034	6.53295	11.7994	12.2075	22.0913	-1.08834	0.01042	0.0334534
19890635	BBA_07623	7623	XM_008602720.1	1.78218	2.23807	1.41166	4.01938	3.96122	3.56918	-1.08833	1.02731e-05	7.65059e-05	trehalase-like protein [Beauveria bassiana ARSEF 2860]
19891563	BBA_08551	8551	XM_008603648.1	35.0234	37.0186	36.2714	76.1471	74.5479	79.3018	-1.0864	4.98726e-23	2.20263e-21	4-hydroxyphenylpyruvate dioxygenase [Beauveria bassiana ARSEF 2860]
19892719	BBA_09707	9707	XM_008604804.1	64.0449	50.9146	60.8698	118.391	131.907	123.057	-1.08637	7.66393e-17	2.21795e-15	hypothetical protein BBA_09707 [Beauveria bassiana ARSEF 2860]
19891309	BBA_08297	8297	XM_008603394.1	57.533	34.8063	52.175	140.027	90.4863	76.3257	-1.08627	2.69028e-05	0.000182186	sulfate permease [Beauveria bassiana ARSEF 2860]
19891640	BBA_08628	8628	XM_008603725.1	3.7935	2.25866	4.36355	7.7638	6.81741	7.50554	-1.08442	4.15513e-05	0.000270563	Hsp70 family chaperone [Beauveria bassiana ARSEF 2860]
19887177	BBA_04165	4165	XM_008599262.1	1.3606	1.01891	1.295	2.58723	2.93278	2.26972	-1.08402	0.000209437	0.00114448	toxD-like zinc binding oxidoreductase [Beauveria bassiana ARSEF 2860]
19889874	BBA_06862	6862	XM_008601959.1	2.64789	2.50803	3.02368	7.04748	6.93802	3.34406	-1.08313	0.00083097	0.00385082	dimethylaniline monooxygenase [Beauveria bassiana ARSEF 2860]
19891918	BBA_08906	8906	XM_008604003.1	8.30889	8.47444	7.56233	17.7834	18.0893	15.7002	-1.08295	1.33748e-17	4.14211e-16	NRD1 protein [Beauveria bassiana ARSEF 2860]
19890326	BBA_07314	7314	XM_008602411.1	15.3616	14.4764	16.4999	39.4493	32.0863	26.6056	-1.08267	1.07754e-10	1.7319e-09	extracellular dipeptidyl-peptidase Dpp4 [Beauveria bassiana ARSEF 2860]
19883212	BBA_00200	200	XM_008595297.1	4.34471	4.32055	3.96115	10.2984	10.5128	5.87817	-1.07982	0.0105248	0.0337577	hypothetical protein BBA_00200 [Beauveria bassiana ARSEF 2860]
19891043	BBA_08031	8031	XM_008603128.1	36.0352	37.1071	57.4748	84.9788	87.8335	103.271	-1.07976	1.25014e-06	1.11199e-05	hypothetical protein BBA_08031 [Beauveria bassiana ARSEF 2860]
19885610	BBA_02598	2598	XM_008597695.1	9.79206	10.9067	13.2305	19.9887	28.1658	23.5508	-1.07955	1.16055e-07	1.23963e-06	heme oxygenase [Beauveria bassiana ARSEF 2860]
19886913	BBA_03901	3901	XM_008598998.1	13.344	11.0367	13.0323	22.3149	27.1855	29.5083	-1.07847	4.78281e-10	7.14467e-09	zinc finger protein 1 [Beauveria bassiana ARSEF 2860]
19892236	BBA_09224	9224	XM_008604321.1	2.55562	2.50733	1.43667	5.52724	5.58609	2.60008	-1.07716	0.00381124	0.0143017	hypothetical protein BBA_09224 [Beauveria bassiana ARSEF 2860]
19888659	BBA_05647	5647	XM_008600744.1	60.3841	40.9114	50.6873	89.9426	109.528	120.428	-1.07371	1.18504e-08	1.47882e-07	NAD/FAD-binding protein [Beauveria bassiana ARSEF 2860]
19885570	BBA_02558	2558	XM_008597655.1	17.6323	25.1659	36.0251	58.0234	56.2926	51.5263	-1.07312	4.44072e-05	0.000287501	ferulic acid esterase (FaeA) [Beauveria bassiana ARSEF 2860]
19886605	BBA_03593	3593	XM_008598690.1	38.4828	39.3241	68.9273	63.0845	125.907	119.699	-1.07296	0.000988222	0.00448742	kinase-related protein [Beauveria bassiana ARSEF 2860]
19889548	BBA_06536	6536	XM_008601633.1	4.11323	4.42799	6.34846	10.0779	11.2367	9.99903	-1.07248	1.37011e-06	1.21023e-05	carboxylic acid transport protein [Beauveria bassiana ARSEF 2860]
19888059	BBA_05047	5047	XM_008600144.1	7.91983	5.28161	4.9358	15.2793	12.4101	10.4488	-1.07228	1.86254e-05	0.000130571	D-isomer specific 2-hydroxyacid dehydrogenase [Beauveria bassiana ARSEF 2860]
19889931	BBA_06919	6919	XM_008602016.1	6.69885	6.34778	7.59927	15.7627	11.8799	15.6458	-1.06812	2.33137e-09	3.19165e-08	SH3 domain-containing protein [Beauveria bassiana ARSEF 2860]
19892447	BBA_09435	9435	XM_008604532.1	0.616875	0.475088	0.524388	1.04103	1.56293	0.784012	-1.06768	0.00280128	0.0110164	C6 zinc finger domain-containing protein [Beauveria bassiana ARSEF 2860]
19889757	BBA_06745	6745	XM_008601842.1	622.952	509.636	511.601	1303.9	1209.21	932.415	-1.06735	6.2095e-12	1.16162e-10	putative peroxisomal membrane protein [Beauveria bassiana ARSEF 2860]
19887335	BBA_04323	4323	XM_008599420.1	5.1527	4.82179	3.27558	12.7523	9.00372	5.99503	-1.06654	0.00146238	0.00629978	DUF1445 domain-containing protein [Beauveria bassiana ARSEF 2860]
19889933	BBA_06921	6921	XM_008602018.1	32.3757	14.1554	25.7634	69.0706	42.4067	39.861	-1.06582	0.00063416	0.00303286	tripeptidyl peptidase A [Beauveria bassiana ARSEF 2860]
19885802	BBA_02790	2790	XM_008597887.1	18.7022	18.8629	20.0758	50.1208	33.6971	36.5528	-1.06232	3.73687e-09	5.02105e-08	hypothetical protein BBA_02790 [Beauveria bassiana ARSEF 2860]
19885369	BBA_02357	2357	XM_008597454.1	16.1462	11.5141	12.218	30.876	25.6966	26.6699	-1.06172	1.44647e-09	2.03507e-08	NADP-dependent alcohol dehydrogenase [Beauveria bassiana ARSEF 2860]
19889161	BBA_06149	6149	XM_008601246.1	8.77897	8.86729	10.3026	21.3919	22.8924	13.9506	-1.0591	7.7635e-07	7.20198e-06	major facilitator superfamily transporter [Beauveria bassiana ARSEF 2860]
19890197	BBA_07185	7185	XM_008602282.1	6.55352	6.88842	6.30839	18.0411	12.1663	10.9137	-1.05801	2.49094e-06	2.09635e-05	aspartate kinase [Beauveria bassiana ARSEF 2860]
19884922	BBA_01910	1910	XM_008597007.1	668.223	757.604	967.952	1522.39	1663.23	1777.96	-1.05209	4.86999e-09	6.37492e-08	hypothetical protein BBA_01910 [Beauveria bassiana ARSEF 2860]
19885105	BBA_02093	2093	XM_008597190.1	1.71263	1.23568	1.31031	3.18431	2.80234	2.83838	-1.05121	1.73541e-07	1.80618e-06	major facilitator superfamily transporter [Beauveria bassiana ARSEF 2860]
19890661	BBA_07649	7649	XM_008602746.1	22.3839	19.2079	15.2165	44.9018	42.5018	29.8682	-1.04568	4.93107e-07	4.75686e-06	major facilitator superfamily transporter [Beauveria bassiana ARSEF 2860]
19885337	BBA_02325	2325	XM_008597422.1	9.64843	8.01674	11.289	16.4818	20.3719	22.7402	-1.0414	4.61336e-07	4.48017e-06	sugar 1,4-lactone oxidase [Beauveria bassiana ARSEF 2860]
19889104	BBA_06092	6092	XM_008601189.1	61.3384	62.5614	65.2722	122.826	132.086	133.958	-1.03959	5.77583e-21	2.173e-19	t-SNARE protein [Beauveria bassiana ARSEF 2860]
19886452	BBA_03440	3440	XM_008598537.1	475.975	475.806	743.803	1055.25	1091.24	1324.29	-1.03348	2.88576e-06	2.40078e-05	hypothetical protein BBA_03440 [Beauveria bassiana ARSEF 2860]
19889898	BBA_06886	6886	XM_008601983.1	44.2097	35.9234	50.9675	91.4826	88.1554	88.6266	-1.03298	5.50777e-12	1.03799e-10	acyl transferase domain-containing protein [Beauveria bassiana ARSEF 2860]
19887268	BBA_04256	4256	XM_008599353.1	5.15546	4.32574	4.68265	9.20191	10.2491	9.52904	-1.03285	1.71442e-07	1.788e-06	fungal specific transcription factor [Beauveria bassiana ARSEF 2860]
19889850	BBA_06838	6838	XM_008601935.1	3.50064	5.40298	4.51311	8.18312	10.46	8.78003	-1.03136	0.000116442	0.000681739	phospholipase/carboxylesterase [Beauveria bassiana ARSEF 2860]
19887112	BBA_04100	4100	XM_008599197.1	1.48427	2.30218	3.33839	3.01284	5.77615	5.76199	-1.03019	0.00775148	0.0260875	GMC oxidoreductase [Beauveria bassiana ARSEF 2860]
19886042	BBA_03030	3030	XM_008598127.1	52.6677	55.5082	82.2039	128.503	134.759	124.186	-1.02512	2.45325e-07	2.46978e-06	MFS multidrug transporter [Beauveria bassiana ARSEF 2860]
19883489	BBA_00477	477	XM_008595574.1	8.50374	7.12544	5.3803	10.6689	15.357	16.7161	-1.02461	0.000108672	0.000640581	hypothetical protein BBA_00477 [Beauveria bassiana ARSEF 2860]
19884838	BBA_01826	1826	XM_008596923.1	46.5943	41.3205	47.5894	108.535	87.4976	79.5805	-1.02431	3.34208e-12	6.49117e-11	capsular associated protein [Beauveria bassiana ARSEF 2860]
19892544	BBA_09532	9532	XM_008604629.1	24.9555	18.0237	23.4717	45.2595	45.37	44.4504	-1.02345	2.39429e-12	4.72257e-11	beta-tubulin [Beauveria bassiana ARSEF 2860]
19888710	BBA_05698	5698	XM_008600795.1	33.0513	27.466	37.7307	51.1721	77.0471	71.3958	-1.02272	9.2082e-06	6.95442e-05	CHCH domain-containing protein [Beauveria bassiana ARSEF 2860]
19888354	BBA_05342	5342	XM_008600439.1	1.44167	1.89369	2.09379	3.43765	4.98714	2.57698	-1.01894	0.00944238	0.0308312	Alginate lyase 2 [Beauveria bassiana ARSEF 2860]
19883684	BBA_00672	672	XM_008595769.1	44.0566	36.5174	39.5836	76.8753	79.3299	86.946	-1.01693	1.43935e-14	3.54018e-13	putative glutathione S-transferase [Beauveria bassiana ARSEF 2860]
19887460	BBA_04448	4448	XM_008599545.1	10.4576	8.84886	13.2084	18.7875	24.3892	22.5978	-1.01643	6.45421e-07	6.12294e-06	C6 zinc finger domain-containing protein [Beauveria bassiana ARSEF 2860]
19884127	BBA_01115	1115	XM_008596212.1	1.09613	0.979122	1.20126	2.08651	2.06581	2.47161	-1.01553	0.00127195	0.00556199	epoxide hydrolase 1 [Beauveria bassiana ARSEF 2860]
19890545	BBA_07533	7533	XM_008602630.1	11.2409	8.34117	10.3318	17.8995	20.4044	22	-1.01144	2.38469e-08	2.86671e-07	NADP-dependent alcohol dehydrogenase [Beauveria bassiana ARSEF 2860]
19887290	BBA_04278	4278	XM_008599375.1	2.57152	1.31261	1.11333	3.74456	3.75074	2.56596	-1.00954	0.00811311	0.0270917	pyridine nucleotide-disulfide oxidoreductase, putative [Beauveria bassiana ARSEF 2860]
19888000	BBA_04988	4988	XM_008600085.1	63.3443	52.3809	42.0395	135.827	103.298	78.4652	-1.00939	1.23677e-05	9.05122e-05	aminotransferase class I and II [Beauveria bassiana ARSEF 2860]
19886135	BBA_03123	3123	XM_008598220.1	11.7129	10.163	13.2735	19.9233	23.835	26.9506	-1.00839	8.50788e-08	9.3028e-07	uracil permease [Beauveria bassiana ARSEF 2860]
19886438	BBA_03426	3426	XM_008598523.1	7.51756	11.7484	10.1315	14.5526	20.1688	24.4064	-1.00814	0.000197807	0.00108789	BCS1 protein precursor [Beauveria bassiana ARSEF 2860]
19888263	BBA_05251	5251	XM_008600348.1	196.518	218.579	277.023	444.935	476.392	469.162	-1.0065	1.35691e-09	1.91703e-08	hypothetical protein BBA_05251 [Beauveria bassiana ARSEF 2860]
19885080	BBA_02068	2068	XM_008597165.1	6.66298	8.41575	7.80504	20.5618	12.6616	12.62	-1.00239	3.40066e-05	0.000225629	calcineurin-like phosphoesterase [Beauveria bassiana ARSEF 2860]
19891657	BBA_08645	8645	XM_008603742.1	6.69394	5.62788	5.4219	10.0511	12.0258	13.4352	-1.001	7.05047e-08	7.81011e-07	acyl-coenzyme A oxidase [Beauveria bassiana ARSEF 2860]
19892060	BBA_09048	9048	XM_008604145.1	42.7885	34.4824	44.0024	75.6242	87.3571	79.5927	-1.00016	3.3854e-12	6.56277e-11	hypothetical protein BBA_09048 [Beauveria bassiana ARSEF 2860]
19892456	BBA_09444	9444	XM_008604541.1	39.8853	37.8391	38.3634	25.8168	19.9326	12.1747	1.00298	2.26576e-06	1.93408e-05	hypothetical protein BBA_09444 [Beauveria bassiana ARSEF 2860]
19889579	BBA_06567	6567	XM_008601664.1	7.92595	6.36881	4.76264	4.75915	2.81289	1.9093	1.00719	0.00120426	0.00531402	Catalase-like domain, heme-dependent [Beauveria bassiana ARSEF 2860]
19889564	BBA_06552	6552	XM_008601649.1	115.468	108.638	91.4725	60.88	55.1852	40.9036	1.00752	2.95696e-12	5.78743e-11	C6 finger domain protein [Beauveria bassiana ARSEF 2860]
19891336	BBA_08324	8324	XM_008603421.1	18.7725	14.1928	15.5201	7.5226	8.5618	7.97523	1.01094	2.70566e-09	3.67927e-08	hypothetical protein BBA_08324 [Beauveria bassiana ARSEF 2860]
19893075	BBA_10063	10063	XM_008605160.1	16.28	23.8023	21.3479	11.5724	10.4888	8.34472	1.01459	4.5796e-09	6.06514e-08	flavin containing polyamine oxidase, putative [Beauveria bassiana ARSEF 2860]
19884889	BBA_01877	1877	XM_008596974.1	147.894	142.049	121.697	71.9489	65.1523	65.7305	1.0211	3.26117e-25	1.63187e-23	alpha-glucosidase b [Beauveria bassiana ARSEF 2860]
19891008	BBA_07996	7996	XM_008603093.1	30.169	31.6296	32.2031	16.2379	14.2397	15.8393	1.02115	2.57805e-25	1.30288e-23	hypothetical protein BBA_07996 [Beauveria bassiana ARSEF 2860]
19885134	BBA_02122	2122	XM_008597219.1	616.137	683.617	536.935	365.721	287.393	250.891	1.0227	1.26875e-12	2.5776e-11	hypothetical protein BBA_02122 [Beauveria bassiana ARSEF 2860]
19889331	BBA_06319	6319	XM_008601416.1	2.50512	3.09429	2.48075	1.42145	1.29626	1.25125	1.02562	3.02003e-06	2.51043e-05	hypothetical protein BBA_06319 [Beauveria bassiana ARSEF 2860]
19890476	BBA_07464	7464	XM_008602561.1	106.366	117.266	114.089	60.7951	63.0064	41.9314	1.02697	8.127e-13	1.67113e-11	hypothetical protein BBA_07464 [Beauveria bassiana ARSEF 2860]
19883456	BBA_00444	444	XM_008595541.1	13.8933	14.5334	10.7734	7.64271	6.28013	5.24492	1.03217	1.70306e-10	2.6697e-09	nucleoside transporter, putative [Beauveria bassiana ARSEF 2860]
19885218	BBA_02206	2206	XM_008597303.1	295.837	260.839	267.938	146.542	128.338	127.761	1.03423	5.75493e-34	4.53167e-32	carboxypeptidase S1 [Beauveria bassiana ARSEF 2860]
19885831	BBA_02819	2819	XM_008597916.1	19.8831	15.7652	16.1152	10.5089	7.19408	7.55517	1.03519	7.32579e-08	8.07984e-07	endoribonuclease L-PSP [Beauveria bassiana ARSEF 2860]
19889248	BBA_06236	6236	XM_008601333.1	51.0842	79.5461	57.3304	22.2616	29.6944	39.5598	1.03834	4.19889e-06	3.38779e-05	3-methyl-2-oxobutanoate hydroxymethyltransferase [Beauveria bassiana ARSEF 2860]
19887988	BBA_04976	4976	XM_008600073.1	193.324	214.062	177.935	109.375	86.3767	89.1228	1.0389	1.73608e-17	5.31177e-16	enoyl-CoA hydratase/isomerase family protein [Beauveria bassiana ARSEF 2860]
19883703	BBA_00691	691	XM_008595788.1	1.62572	2.1539	1.44103	0.964307	1.09652	0.473126	1.04284	0.00263987	0.010479	hypothetical protein BBA_00691 [Beauveria bassiana ARSEF 2860]
19891852	BBA_08840	8840	XM_008603937.1	190.228	122.085	161.132	71.2986	68.1625	90.1747	1.04385	6.60461e-10	9.62549e-09	DUF218 domain-containing protein [Beauveria bassiana ARSEF 2860]
19885113	BBA_02101	2101	XM_008597198.1	549.564	613.595	554.661	307.237	267.948	256.408	1.04663	1.38046e-25	7.11813e-24	1-pyrroline-5-carboxylate dehydrogenase [Beauveria bassiana ARSEF 2860]
19888802	BBA_05790	5790	XM_008600887.1	26.0567	30.0211	29.1795	11.5174	17.3894	12.3276	1.04797	4.50717e-09	5.98482e-08	hypothetical protein BBA_05790 [Beauveria bassiana ARSEF 2860]
19892787	BBA_09775	9775	XM_008604872.1	51.7048	41.5635	39.2462	21.4006	25.1886	17.4822	1.0484	4.60799e-12	8.78198e-11	dimethylaniline monooxygenase [Beauveria bassiana ARSEF 2860]
19890107	BBA_07095	7095	XM_008602192.1	65.5664	80.0417	70.6593	34.9775	38.91	30.4965	1.05092	2.38249e-17	7.20277e-16	glucose transporter [Beauveria bassiana ARSEF 2860]
19891073	BBA_08061	8061	XM_008603158.1	1.70922	1.19727	1.86653	1.03711	0.701127	0.56532	1.05104	0.00114463	0.00509962	UPF0075 domain protein [Beauveria bassiana ARSEF 2860]
19885445	BBA_02433	2433	XM_008597530.1	25.1775	22.8776	22.5199	16.2427	9.67054	8.10568	1.05282	4.98369e-06	3.99246e-05	putative GTP release factor [Beauveria bassiana ARSEF 2860]
19892141	BBA_09129	9129	XM_008604226.1	2825.91	1835.35	2260.37	1137.4	1057.89	1140.52	1.05308	1.25766e-14	3.12356e-13	Glycoside hydrolase, family 47 [Beauveria bassiana ARSEF 2860]
19892842	BBA_09830	9830	XM_008604927.1	2.25529	2.50486	2.61454	1.40124	1.09855	1.04443	1.05711	9.97192e-05	0.000594104	Patatin-like serine hydrolase, putative [Beauveria bassiana ARSEF 2860]
19884990	BBA_01978	1978	XM_008597075.1	2.55561	3.62892	2.83744	1.83646	1.44602	1.0522	1.05752	0.00189122	0.00785404	riboflavin aldehyde-forming enzyme [Beauveria bassiana ARSEF 2860]
19891947	BBA_08935	8935	XM_008604032.1	2.17231	2.07347	1.58808	1.3194	0.976177	0.507065	1.05766	0.0027642	0.0108917	methyltransferase domain-containing protein [Beauveria bassiana ARSEF 2860]
19885629	BBA_02617	2617	XM_008597714.1	4.64843	6.49667	5.60079	3.36024	2.06604	2.5906	1.06269	3.10499e-06	2.57473e-05	Ankyrin repeat protein [Beauveria bassiana ARSEF 2860]
19886207	BBA_03195	3195	XM_008598292.1	79.6811	79.1075	72.6905	38.113	35.4789	37.0175	1.06541	1.09013e-33	8.38908e-32	hypothetical protein BBA_03195 [Beauveria bassiana ARSEF 2860]
19888687	BBA_05675	5675	XM_008600772.1	242.513	239.626	214.087	145.915	106.993	79.5327	1.06646	1.16771e-09	1.65433e-08	hypothetical protein BBA_05675 [Beauveria bassiana ARSEF 2860]
19885668	BBA_02656	2656	XM_008597753.1	934.424	980.77	842.762	480.79	434.215	396.227	1.07268	1.06967e-26	5.68885e-25	LPXTG-domain-containing protein [Beauveria bassiana ARSEF 2860]
19884731	BBA_01719	1719	XM_008596816.1	56.3167	34.5788	38.6199	15.1928	18.7528	27.6176	1.07298	2.00246e-06	1.72527e-05	homeobox and C2H2 transcription factor [Beauveria bassiana ARSEF 2860]
19885734	BBA_02722	2722	XM_008597819.1	25.0483	30.0661	24.6547	16.5632	11.3817	9.9068	1.07547	1.83634e-09	2.55179e-08	nitrate assimilation regulatory protein nirA [Beauveria bassiana ARSEF 2860]
19891635	BBA_08623	8623	XM_008603720.1	1560.33	1770.24	1572.97	910.443	722.441	691.053	1.07725	7.40867e-19	2.44342e-17	hypothetical protein BBA_08623 [Beauveria bassiana ARSEF 2860]
19883258	BBA_00246	246	XM_008595343.1	1625.2	1550.88	1464.21	915.412	748.503	527.973	1.08204	1.14405e-11	2.07522e-10	cutinase-like protein [Beauveria bassiana ARSEF 2860]
19891042	BBA_08030	8030	XM_008603127.1	135.189	140.846	124.922	68.3703	60.316	60.63	1.08265	1.2276e-27	7.00558e-26	hypothetical protein BBA_08030 [Beauveria bassiana ARSEF 2860]
19887190	BBA_04178	4178	XM_008599275.1	13.2601	15.5323	10.8815	8.75009	5.93675	4.00399	1.08586	8.87612e-06	6.72863e-05	cyclopropane-fatty-acyl-phospholipid synthase [Beauveria bassiana ARSEF 2860]
19888647	BBA_05635	5635	XM_008600732.1	62.7638	31.9905	57.2257	23.2793	27.7146	20.6038	1.0859	1.07454e-07	1.15384e-06	nitrite reductase [Beauveria bassiana ARSEF 2860]
19892457	BBA_09445	9445	XM_008604542.1	329.469	341.272	330.024	176.198	160.981	134.041	1.08663	4.26873e-25	2.11521e-23	zinc finger protein [Beauveria bassiana ARSEF 2860]
19889294	BBA_06282	6282	XM_008601379.1	121.421	102.912	112.208	46.8388	52.0341	59.5383	1.08711	9.40598e-20	3.29469e-18	fungal specific transcription factor [Beauveria bassiana ARSEF 2860]
19886191	BBA_03179	3179	XM_008598276.1	2.95316	3.0799	2.67606	1.64942	0.866978	1.57699	1.08923	6.62694e-06	5.1544e-05	calcium-transporting ATPase [Beauveria bassiana ARSEF 2860]
19892489	BBA_09477	9477	XM_008604574.1	23.9669	26.377	26.277	10.9076	12.6514	12.4267	1.09032	4.74328e-21	1.80458e-19	hexose transporter [Beauveria bassiana ARSEF 2860]
19883819	BBA_00807	807	XM_008595904.1	183.543	69.856	80.3831	65.8531	46.7135	44.0978	1.09123	0.000284642	0.00150046	glucose repressible protein Grg1 [Beauveria bassiana ARSEF 2860]
19892845	BBA_09833	9833	XM_008604930.1	2.06375	1.17321	1.62261	0.735108	1.14246	0.397876	1.09468	0.0133688	0.0412641	hypothetical protein BBA_09833 [Beauveria bassiana ARSEF 2860]
19884349	BBA_01337	1337	XM_008596434.1	244.99	296.544	289.012	119.524	127.94	140.77	1.09713	1.0727e-18	3.49245e-17	hypothetical protein BBA_01337 [Beauveria bassiana ARSEF 2860]
19892803	BBA_09791	9791	XM_008604888.1	99.2048	121.803	102.367	61.1605	45.725	43.2425	1.10702	4.84982e-13	1.01367e-11	hypothetical protein BBA_09791 [Beauveria bassiana ARSEF 2860]
19891273	BBA_08261	8261	XM_008603358.1	8.62181	5.09068	4.39801	3.21073	2.00814	3.16925	1.1104	0.0001784	0.000994059	inositol oxygenase, putative [Beauveria bassiana ARSEF 2860]
19884591	BBA_01579	1579	XM_008596676.1	93.8835	87.6491	75.185	34.5474	39.9738	44.2801	1.11163	6.14447e-17	1.79872e-15	2-oxoacid dehydrogenase acyltransferase [Beauveria bassiana ARSEF 2860]
19889795	BBA_06783	6783	XM_008601880.1	31.5053	30.4506	28.5253	14.6189	14.2244	12.9863	1.1131	2.39052e-35	2.02357e-33	HET domain-containing protein [Beauveria bassiana ARSEF 2860]
19883226	BBA_00214	214	XM_008595311.1	25.5714	23.4856	21.5141	9.2365	11.097	12.2359	1.11556	5.49318e-16	1.50404e-14	fungal specific transcription factor [Beauveria bassiana ARSEF 2860]
19886649	BBA_03637	3637	XM_008598734.1	105.504	112.46	89.4059	64.8382	39.2466	37.3334	1.12001	3.79288e-09	5.08286e-08	Pfs domain protein [Beauveria bassiana ARSEF 2860]
19887196	BBA_04184	4184	XM_008599281.1	9.99427	11.1748	11.348	4.49466	6.47762	3.98085	1.12075	2.46263e-08	2.9569e-07	hypothetical protein BBA_04184 [Beauveria bassiana ARSEF 2860]
19893292	BBA_10280	10280	XM_008605377.1	3.75634	4.27684	4.33721	1.85574	1.68539	2.13843	1.12304	3.92266e-06	3.19027e-05	DnaJ domain containing protein [Beauveria bassiana ARSEF 2860]
19890936	BBA_07924	7924	XM_008603021.1	10.3498	9.60994	10.3192	5.04267	5.38461	3.43599	1.12704	7.84773e-10	1.13235e-08	zinc ion binding protein [Beauveria bassiana ARSEF 2860]
19883622	BBA_00610	610	XM_008595707.1	4.67566	3.52492	4.41927	2.84845	1.7575	1.14105	1.13481	0.000145558	0.000833002	myb family transcription factor [Beauveria bassiana ARSEF 2860]
19884823	BBA_01811	1811	XM_008596908.1	38.3522	42.3656	36.328	22.8588	14.546	15.8501	1.13609	2.71733e-11	4.7184e-10	NAD dependent epimerase/dehydratase [Beauveria bassiana ARSEF 2860]
19886484	BBA_03472	3472	XM_008598569.1	4.71299	7.54662	4.94613	3.09406	2.70685	2.0198	1.13752	1.51409e-07	1.58395e-06	Ankyrin repeat protein [Beauveria bassiana ARSEF 2860]
19891483	BBA_08471	8471	XM_008603568.1	1.26623	1.59159	2.33103	0.638914	0.767057	0.952445	1.1376	0.000577175	0.00279454	MFS allantoate transporter, putative [Beauveria bassiana ARSEF 2860]
19886968	BBA_03956	3956	XM_008599053.1	81.1731	86.4731	72.7087	42.6304	34.2678	32.1351	1.1404	2.15537e-19	7.34706e-18	sterigmatocystin 8-O-methyltransferase precursor, putative [Beauveria bassiana ARSEF 2860]
19889613	BBA_06601	6601	XM_008601698.1	1.98179	2.13948	1.02772	1.28124	0.386473	0.663806	1.14302	0.0165143	0.0491222	hypothetical protein BBA_06601 [Beauveria bassiana ARSEF 2860]
19885620	BBA_02608	2608	XM_008597705.1	20.7215	22.0942	23.0871	10.2724	12.9924	6.57613	1.14305	4.542e-07	4.41509e-06	biotrophy-associated secreted protein 2 [Beauveria bassiana ARSEF 2860]
19889648	BBA_06636	6636	XM_008601733.1	13.3615	8.45409	7.22636	7.02402	2.54626	3.51413	1.15029	0.000288339	0.00151524	hypothetical protein BBA_06636 [Beauveria bassiana ARSEF 2860]
19887732	BBA_04720	4720	XM_008599817.1	3703.53	4546.97	4153.79	962.105	2164.17	2455.47	1.15205	1.26367e-05	9.2149e-05	hypothetical protein BBA_04720 [Beauveria bassiana ARSEF 2860]
19891182	BBA_08170	8170	XM_008603267.1	19.0466	18.0116	15.0125	9.93325	8.36765	5.09324	1.15433	3.0061e-08	3.57146e-07	major facilitator superfamily transporter [Beauveria bassiana ARSEF 2860]
19886553	BBA_03541	3541	XM_008598638.1	14.1046	15.2599	11.7341	6.37671	6.51198	5.56267	1.15536	1.22313e-16	3.47056e-15	putative allantoate permease [Beauveria bassiana ARSEF 2860]
19892083	BBA_09071	9071	XM_008604168.1	8.80168	13.1282	12.9682	4.03208	4.92568	6.70701	1.15562	7.76283e-07	7.20198e-06	hypothetical protein BBA_09071 [Beauveria bassiana ARSEF 2860]
19889437	BBA_06425	6425	XM_008601522.1	62.346	62.1751	51.6774	34.9524	26.3574	17.7377	1.15641	2.28191e-09	3.13238e-08	beta-galactosidase [Beauveria bassiana ARSEF 2860]
19889633	BBA_06621	6621	XM_008601718.1	446.124	431.081	413.546	215.677	178.736	184.571	1.15661	4.65188e-33	3.55291e-31	hypothetical protein BBA_06621 [Beauveria bassiana ARSEF 2860]
19885406	BBA_02394	2394	XM_008597491.1	8.84972	6.61917	7.80667	3.84222	3.2563	3.33477	1.15762	1.08909e-10	1.7477e-09	methyltransferase-like protein [Beauveria bassiana ARSEF 2860]
19883317	BBA_00305	305	XM_008595402.1	31.336	33.5086	27.7515	19.4897	13.0852	8.79586	1.16234	1.76359e-07	1.83175e-06	Cytochrome P450 CYP628A2 [Beauveria bassiana ARSEF 2860]
19891824	BBA_08812	8812	XM_008603909.1	1.30436	1.31896	1.52866	0.794889	0.630236	0.425546	1.16575	0.000136552	0.000787225	secreted lipase 1 precursor [Beauveria bassiana ARSEF 2860]
19886052	BBA_03040	3040	XM_008598137.1	413.868	375.958	324.122	189.764	156.24	149.927	1.16747	1.79563e-21	7.20947e-20	DUF636 domain protein [Beauveria bassiana ARSEF 2860]
19891484	BBA_08472	8472	XM_008603569.1	1505.29	1299.83	1770.67	687.721	637.478	709.786	1.169	1.88817e-21	7.52158e-20	steroid monooxygenase (CpmA), putative [Beauveria bassiana ARSEF 2860]
19885140	BBA_02128	2128	XM_008597225.1	0.52345	0.420381	0.303292	0.241404	0.145025	0.165673	1.1756	0.00407374	0.0151136	Glycoside hydrolase, family 31 [Beauveria bassiana ARSEF 2860]
19885025	BBA_02013	2013	XM_008597110.1	39.4899	46.6966	43.8606	16.9966	20.7143	19.812	1.17683	7.48256e-22	3.11508e-20	aggrecan core protein isoform 1 precursor [Beauveria bassiana ARSEF 2860]
19883666	BBA_00654	654	XM_008595751.1	2.57341	1.67811	2.00265	0.83501	1.16869	0.757876	1.17933	0.000786401	0.00367277	hypothetical protein BBA_00654 [Beauveria bassiana ARSEF 2860]
19890428	BBA_07416	7416	XM_008602513.1	1.5713	1.27449	1.47326	0.676757	0.695617	0.529029	1.18365	9.08093e-07	8.31028e-06	glutamyl-tRNA synthetase [Beauveria bassiana ARSEF 2860]
19890537	BBA_07525	7525	XM_008602622.1	11.8109	11.729	8.44988	5.48551	5.14628	3.42715	1.18612	5.65944e-09	7.35149e-08	glucose/galactose transporter [Beauveria bassiana ARSEF 2860]
19888674	BBA_05662	5662	XM_008600759.1	26.4326	30.0248	25.7588	14.7704	11.1164	10.2005	1.18793	3.6013e-14	8.58733e-13	Alpha/beta hydrolase fold-3 [Beauveria bassiana ARSEF 2860]
19890509	BBA_07497	7497	XM_008602594.1	19.3201	9.3819	7.55564	8.42109	4.28247	3.19048	1.1898	0.00325103	0.0125338	hypothetical protein BBA_07497 [Beauveria bassiana ARSEF 2860]
19891482	BBA_08470	8470	XM_008603567.1	5.44405	6.28647	6.91174	2.78746	2.38667	2.98842	1.19148	1.2292e-11	2.2257e-10	C6 zinc finger domain protein [Beauveria bassiana ARSEF 2860]
19885754	BBA_02742	2742	XM_008597839.1	0.942243	0.576181	0.852323	0.387058	0.374815	0.274338	1.19402	0.00376231	0.0141809	hypothetical protein BBA_02742 [Beauveria bassiana ARSEF 2860]
19890572	BBA_07560	7560	XM_008602657.1	7027.72	7033.96	7421.68	2816.56	2761.93	3809.09	1.1944	9.72536e-17	2.78282e-15	hypothetical protein BBA_07560 [Beauveria bassiana ARSEF 2860]
19885488	BBA_02476	2476	XM_008597573.1	187.435	193.329	180.285	83.1442	83.3196	78.4605	1.19579	7.12445e-55	1.04884e-52	Sugar transporter family protein [Beauveria bassiana ARSEF 2860]
19889211	BBA_06199	6199	XM_008601296.1	2.1972	2.05744	1.75099	0.605805	1.0299	0.985872	1.19588	3.58711e-05	0.000236917	amidohydrolase-like protein [Beauveria bassiana ARSEF 2860]
19884666	BBA_01654	1654	XM_008596751.1	543.323	465.018	327.586	310.44	166.139	104.858	1.20015	0.0063462	0.0221528	oxalate decarboxylase family bicupin [Beauveria bassiana ARSEF 2860]
19889160	BBA_06148	6148	XM_008601245.1	38.106	42.565	35.6578	14.1258	18.6435	17.651	1.20613	2.48949e-18	7.97735e-17	fungal specific transcription factor [Beauveria bassiana ARSEF 2860]
19884173	BBA_01161	1161	XM_008596258.1	3.16723	1.77215	2.03222	1.1271	0.988828	0.895779	1.21091	8.31928e-05	0.000506032	WSC domain-containing protein [Beauveria bassiana ARSEF 2860]
19885368	BBA_02356	2356	XM_008597453.1	529.664	623.444	676.258	198.514	253.067	338.407	1.21144	2.11725e-10	3.27352e-09	hypothetical protein BBA_02356 [Beauveria bassiana ARSEF 2860]
19885045	BBA_02033	2033	XM_008597130.1	118.138	124.695	149.422	54.8445	56.1196	58.3325	1.21224	2.52295e-24	1.2146e-22	feruloyl esterase A precursor [Beauveria bassiana ARSEF 2860]
19890571	BBA_07559	7559	XM_008602656.1	89.7714	111.401	79.4704	50.6322	32.2687	37.6786	1.21875	1.51751e-11	2.70912e-10	putative aspartate protease [Beauveria bassiana ARSEF 2860]
19893319	BBA_10307	10307	XM_008605404.1	2.19574	1.80158	1.79797	0.806008	0.904784	0.774655	1.22138	2.60617e-05	0.000176965	hypothetical protein BBA_10307 [Beauveria bassiana ARSEF 2860]
19890515	BBA_07503	7503	XM_008602600.1	10.5698	6.45597	8.06448	4.73618	2.06036	3.9259	1.22649	1.31076e-05	9.5173e-05	2-C-methyl-D-erythritol 2,4-cyclodiphosphate synthase [Beauveria bassiana ARSEF 2860]
19890820	BBA_07808	7808	XM_008602905.1	162.635	199.204	172.51	86.0051	71.7355	70.572	1.22677	1.51075e-23	6.91268e-22	efflux pump antibiotic resistance protein [Beauveria bassiana ARSEF 2860]
19886651	BBA_03639	3639	XM_008598736.1	327.792	359.274	303.827	182.03	132.091	108.656	1.22883	7.46015e-14	1.71061e-12	Cytochrome P450 CYP625A1 [Beauveria bassiana ARSEF 2860]
19887990	BBA_04978	4978	XM_008600075.1	26.1933	22.9412	18.3151	14.2835	8.32489	6.12294	1.23118	8.26285e-07	7.62343e-06	tripeptidyl peptidase precursor [Beauveria bassiana ARSEF 2860]
19891747	BBA_08735	8735	XM_008603832.1	19.2975	24.169	20.0658	14.3401	6.83062	5.88058	1.23179	4.00195e-06	3.24955e-05	tousled-like kinase [Beauveria bassiana ARSEF 2860]
19886966	BBA_03954	3954	XM_008599051.1	8.75798	8.49583	8.49818	4.75165	3.29484	2.91268	1.23255	2.59423e-12	5.09713e-11	C6 transcription factor, putative [Beauveria bassiana ARSEF 2860]
19892822	BBA_09810	9810	XM_008604907.1	3.61984	3.06821	4.17893	1.4226	2.16988	1.01911	1.23661	1.27363e-05	9.26761e-05	aminotransferase class-III [Beauveria bassiana ARSEF 2860]
19892459	BBA_09447	9447	XM_008604544.1	107.272	105.857	103.802	59.4141	37.3819	37.6293	1.23737	2.49452e-13	5.41439e-12	hypothetical protein BBA_09447 [Beauveria bassiana ARSEF 2860]
19887382	BBA_04370	4370	XM_008599467.1	5.32139	4.86175	4.29382	3.81575	1.83229	0.48803	1.23837	0.00894592	0.0295137	Cytochrome P450 CYP584G1 [Beauveria bassiana ARSEF 2860]
19883890	BBA_00878	878	XM_008595975.1	746.981	417.368	365.937	174.046	226.668	242.938	1.24945	4.52842e-08	5.18599e-07	proline dehydrogenase [Beauveria bassiana ARSEF 2860]
19888398	BBA_05386	5386	XM_008600483.1	120.102	142.908	125.535	61.3094	50.6599	51.3665	1.25024	7.19778e-26	3.74949e-24	major facilitator superfamily transporter [Beauveria bassiana ARSEF 2860]
19891446	BBA_08434	8434	XM_008603531.1	104.023	112.835	100.295	52.8952	43.8364	36.4175	1.25214	2.568e-20	9.31633e-19	lipase class 2 [Beauveria bassiana ARSEF 2860]
19890786	BBA_07774	7774	XM_008602871.1	8.71047	9.98771	8.72798	4.45139	3.80854	3.19965	1.259	5.41795e-12	1.02297e-10	serine/threonine protein kinase [Beauveria bassiana ARSEF 2860]
19893181	BBA_10169	10169	XM_008605266.1	1.22115	0.941682	1.01826	0.578292	0.417919	0.326311	1.26623	1.07533e-08	1.34854e-07	ATPase protein [Beauveria bassiana ARSEF 2860]
19884969	BBA_01957	1957	XM_008597054.1	2.10281	2.37497	1.15816	1.10419	0.575828	0.660126	1.26806	0.000534633	0.00261222	major facilitator superfamily transporter [Beauveria bassiana ARSEF 2860]
19884134	BBA_01122	1122	XM_008596219.1	77.8708	131.731	89.1881	36.3218	44.5988	43.052	1.26911	3.6627e-11	6.23211e-10	trk family potassium uptake protein [Beauveria bassiana ARSEF 2860]
19893085	BBA_10073	10073	XM_008605170.1	14.1871	8.96761	10.99	4.60022	5.72883	3.82773	1.27017	1.77445e-07	1.84115e-06	hypothetical protein BBA_10073 [Beauveria bassiana ARSEF 2860]
19890823	BBA_07811	7811	XM_008602908.1	951.162	1243.97	1013.68	494.527	415.538	419.518	1.27107	1.16365e-21	4.74715e-20	Cytochrome P450 CYP5099A1 [Beauveria bassiana ARSEF 2860]
19887855	BBA_04843	4843	XM_008599940.1	48.5374	57.3022	47.5597	28.1441	20.2105	15.1947	1.27134	1.44705e-11	2.59703e-10	ferric reductase like transmembrane component [Beauveria bassiana ARSEF 2860]
19884362	BBA_01350	1350	XM_008596447.1	81.4275	79.4739	68.931	34.2276	31.2578	29.7101	1.27162	1.03662e-36	9.31857e-35	AFG1-like ATPase [Beauveria bassiana ARSEF 2860]
19883540	BBA_00528	528	XM_008595625.1	1615.83	2052.51	2100.72	765.843	676.945	942.857	1.27396	2.77822e-15	7.2548e-14	short chain dehydrogenase [Beauveria bassiana ARSEF 2860]
19891432	BBA_08420	8420	XM_008603517.1	26.7698	42.3589	28.2444	15.2249	11.4772	13.5545	1.2743	4.33256e-10	6.50077e-09	abhydrolase domain-containing protein [Beauveria bassiana ARSEF 2860]
19892364	BBA_09352	9352	XM_008604449.1	39.5442	51.2081	43.1587	22.6102	17.567	15.1503	1.27521	5.0192e-15	1.27462e-13	MFS allantoate transporter, putative [Beauveria bassiana ARSEF 2860]
19890072	BBA_07060	7060	XM_008602157.1	2.31029	3.39388	5.06899	1.79816	1.23552	1.41629	1.27557	0.00254284	0.0101374	hypothetical protein BBA_07060 [Beauveria bassiana ARSEF 2860]
19889726	BBA_06714	6714	XM_008601811.1	3.79296	3.39407	5.79446	1.65013	2.17434	1.53255	1.27695	7.24106e-05	0.000446598	hypothetical protein BBA_06714 [Beauveria bassiana ARSEF 2860]
19889612	BBA_06600	6600	XM_008601697.1	30.3851	37.7754	28.6506	18.5742	12.2462	9.03516	1.28039	8.93565e-09	1.13319e-07	LPS glycosyltransferase, putative [Beauveria bassiana ARSEF 2860]
19883893	BBA_00881	881	XM_008595978.1	132.873	157.286	157.147	72.8191	56.7844	54.2656	1.28258	2.1678e-21	8.56831e-20	Cytochrome P450 CYP541A2 [Beauveria bassiana ARSEF 2860]
19890826	BBA_07814	7814	XM_008602911.1	1104.43	1428.49	1180.55	544.605	465.721	514.91	1.28374	5.22694e-23	2.28859e-21	phosphatidylserine decarboxylase family protein [Beauveria bassiana ARSEF 2860]
19886575	BBA_03563	3563	XM_008598660.1	40.8415	50.8215	40.4422	17.2992	19.8251	17.0617	1.2857	1.72491e-23	7.85723e-22	GTPase-activator protein for Ras-like GTPase [Beauveria bassiana ARSEF 2860]
19890818	BBA_07806	7806	XM_008602903.1	402.467	521.55	452.138	199.138	175.375	189.227	1.28754	1.43322e-24	6.99937e-23	glutamate carboxypeptidase [Beauveria bassiana ARSEF 2860]
19892070	BBA_09058	9058	XM_008604155.1	4.14539	3.05582	2.64844	2.07158	1.07445	0.880297	1.29061	6.70441e-05	0.000416534	fungal specific transcription factor [Beauveria bassiana ARSEF 2860]
19886290	BBA_03278	3278	XM_008598375.1	6.40392	5.56185	9.2894	2.74494	1.99586	3.93671	1.29246	2.82836e-05	0.000190394	NAD dependent epimerase/dehydratase [Beauveria bassiana ARSEF 2860]
19892628	BBA_09616	9616	XM_008604713.1	113.435	132.503	103.552	61.4773	46.1645	34.9836	1.29302	7.25883e-13	1.49868e-11	SET domain-containing protein 5 [Beauveria bassiana ARSEF 2860]
19892046	BBA_09034	9034	XM_008604131.1	92.4096	87.3397	67.9387	41.0074	35.2218	24.7275	1.29479	1.76333e-13	3.90238e-12	FAD binding domain-containing protein [Beauveria bassiana ARSEF 2860]
19883973	BBA_00961	961	XM_008596058.1	3.53134	3.36121	2.65709	1.17922	1.47828	1.21642	1.30165	1.57503e-11	2.80687e-10	hypothetical protein BBA_00961 [Beauveria bassiana ARSEF 2860]
19891231	BBA_08219	8219	XM_008603316.1	27.4889	18.76	13.1812	9.54533	8.07383	6.38544	1.30788	3.98292e-09	5.3305e-08	polyketide synthase, putative [Beauveria bassiana ARSEF 2860]
19883543	BBA_00531	531	XM_008595628.1	3910.89	3326.85	2990.81	1293.04	1375.72	1461.87	1.30817	2.3393e-29	1.47594e-27	hypothetical protein BBA_00531 [Beauveria bassiana ARSEF 2860]
19890010	BBA_06998	6998	XM_008602095.1	153.79	175.624	170.862	55.8768	69.3494	75.4685	1.31772	4.6202e-21	1.76436e-19	ATROPHIN-1 protein [Beauveria bassiana ARSEF 2860]
19889045	BBA_06033	6033	XM_008601130.1	96.185	99.5079	89.5272	40.2015	34.6123	39.5515	1.31843	5.52609e-34	4.38547e-32	LamB/YcsF family protein [Beauveria bassiana ARSEF 2860]
19886448	BBA_03436	3436	XM_008598533.1	7025.09	8095.39	11065.3	3137.71	3209.69	4126.88	1.32193	4.70437e-13	9.87334e-12	hypothetical protein BBA_03436 [Beauveria bassiana ARSEF 2860]
19885168	BBA_02156	2156	XM_008597253.1	84.8557	107.322	109.107	44.9433	39.834	35.6376	1.32311	1.32834e-22	5.74182e-21	sporulation associated protein [Beauveria bassiana ARSEF 2860]
19891473	BBA_08461	8461	XM_008603558.1	33.8361	32.8981	31.2564	12.9272	12.5834	13.3342	1.33492	1.39304e-45	1.60801e-43	C6 zinc finger domain-containing protein [Beauveria bassiana ARSEF 2860]
19886675	BBA_03663	3663	XM_008598760.1	7.16684	8.21252	7.71791	4.03408	3.18221	1.93976	1.33492	4.4686e-07	4.35206e-06	protein kinase, putative [Beauveria bassiana ARSEF 2860]
19887797	BBA_04785	4785	XM_008599882.1	18.1954	28.5153	23.1057	7.93138	9.27904	10.4527	1.3356	3.27794e-12	6.37879e-11	phosphatidylinositol transfer protein CSR1 [Beauveria bassiana ARSEF 2860]
19886650	BBA_03638	3638	XM_008598735.1	172.476	175.322	140.288	89.9527	55.9231	47.1471	1.33837	2.64825e-11	4.62216e-10	MFS transporter [Beauveria bassiana ARSEF 2860]
19890843	BBA_07831	7831	XM_008602928.1	46.4018	37.9926	28.0271	17.0792	15.3168	11.9783	1.34112	7.23348e-14	1.66239e-12	phosphatidylinositol-specific phospholipase C [Beauveria bassiana ARSEF 2860]
19889983	BBA_06971	6971	XM_008602068.1	23.1804	18.3576	39.4178	12.0673	9.16196	10.6882	1.34279	3.09865e-08	3.66854e-07	methyltransferase-like protein [Beauveria bassiana ARSEF 2860]
19887405	BBA_04393	4393	XM_008599490.1	29.4356	27.3885	19.3404	12.7866	8.93205	8.25696	1.34533	3.76084e-12	7.22167e-11	C6 transcription factor, putative [Beauveria bassiana ARSEF 2860]
19884961	BBA_01949	1949	XM_008597046.1	36.8116	33.7521	31.5937	22.751	11.1174	6.32656	1.34571	3.48922e-05	0.000230902	hypothetical protein BBA_01949 [Beauveria bassiana ARSEF 2860]
19891139	BBA_08127	8127	XM_008603224.1	125.255	143.328	130.665	77.3927	43.0075	36.5251	1.34721	2.2247e-09	3.05799e-08	hypothetical protein BBA_08127 [Beauveria bassiana ARSEF 2860]
19888955	BBA_05943	5943	XM_008601040.1	75.2541	81.0886	75.1902	27.7269	27.3794	35.8529	1.34792	1.8122e-20	6.59798e-19	dihydrofolate reductase [Beauveria bassiana ARSEF 2860]
19883450	BBA_00438	438	XM_008595535.1	4.44725	3.85379	3.8706	1.67263	1.92371	1.18411	1.34831	1.01724e-06	9.21775e-06	GNAT family acetyltransferase, putative [Beauveria bassiana ARSEF 2860]
19892458	BBA_09446	9446	XM_008604543.1	21.9996	20.9769	19.6681	10.2795	8.30504	5.97539	1.35089	1.4137e-14	3.494e-13	aminotransferase class-III [Beauveria bassiana ARSEF 2860]
19883717	BBA_00705	705	XM_008595802.1	5.59534	5.2408	3.88566	2.12172	2.45265	1.18869	1.35305	3.67266e-06	3.00378e-05	hypothetical protein BBA_00705 [Beauveria bassiana ARSEF 2860]
19885665	BBA_02653	2653	XM_008597750.1	5.29678	5.27315	6.15331	3.44217	2.05331	1.04922	1.35346	3.71896e-05	0.000244671	carbon-nitrogen hydrolase [Beauveria bassiana ARSEF 2860]
19884254	BBA_01242	1242	XM_008596339.1	45.8745	51.5494	46.1031	16.6974	16.443	22.8887	1.35707	5.7638e-17	1.69216e-15	sorbitol dehydrogenase [Beauveria bassiana ARSEF 2860]
19889808	BBA_06796	6796	XM_008601893.1	173.571	177.156	159.855	98.4188	54.1876	45.1728	1.36825	6.53648e-09	8.41965e-08	hypothetical protein BBA_06796 [Beauveria bassiana ARSEF 2860]
19886868	BBA_03856	3856	XM_008598953.1	213.395	192.777	227.21	58.3121	88.4433	98.0112	1.37167	9.20821e-14	2.0883e-12	GATA zinc finger protein [Beauveria bassiana ARSEF 2860]
19887971	BBA_04959	4959	XM_008600056.1	50.4737	50.1507	35.7905	22.3935	16.2587	13.9983	1.37348	9.20601e-14	2.0883e-12	MedA-like protein [Beauveria bassiana ARSEF 2860]
19892847	BBA_09835	9835	XM_008604932.1	2.71252	1.6518	1.6435	0.575782	1.10772	0.627719	1.37819	3.80445e-05	0.000249488	hypothetical protein BBA_09835 [Beauveria bassiana ARSEF 2860]
19892993	BBA_09981	9981	XM_008605078.1	74.9863	101.225	86.2336	33.3967	38.1365	29.3884	1.37878	5.28317e-21	2.00248e-19	C2H2 type zinc finger domain-containing protein [Beauveria bassiana ARSEF 2860]
19889608	BBA_06596	6596	XM_008601693.1	2.52631	2.321	2.50426	1.07939	0.936286	0.807924	1.38052	4.57965e-17	1.36024e-15	glucuronyl hydrolase [Beauveria bassiana ARSEF 2860]
19887383	BBA_04371	4371	XM_008599468.1	8.12496	7.82369	7.51168	4.82325	2.95344	1.22078	1.38263	6.68466e-05	0.000415594	MFS multidrug transporter, putative [Beauveria bassiana ARSEF 2860]
19892461	BBA_09449	9449	XM_008604546.1	23.0862	25.809	15.6882	13.381	5.64778	5.71935	1.38384	1.54188e-05	0.000110455	hypothetical protein BBA_09449 [Beauveria bassiana ARSEF 2860]
19887193	BBA_04181	4181	XM_008599278.1	449.321	498.501	419.281	208.13	149.844	163.949	1.38921	5.25104e-24	2.48093e-22	S1/P1 nuclease [Beauveria bassiana ARSEF 2860]
19888315	BBA_05303	5303	XM_008600400.1	53.5865	52.8698	43.3386	29.5408	16.8586	10.6239	1.39337	2.35355e-07	2.37411e-06	subtilase-like protein [Beauveria bassiana ARSEF 2860]
19883260	BBA_00248	248	XM_008595345.1	2.82904	3.74403	3.16302	1.04386	0.902116	1.75794	1.39429	1.87812e-05	0.0001313	hypothetical protein BBA_00248 [Beauveria bassiana ARSEF 2860]
19883049	BBA_00037	37	XM_008595134.1	480.323	798.196	701.225	311.126	227.719	213.292	1.39625	1.60582e-12	3.23649e-11	gp24-like protein [Beauveria bassiana ARSEF 2860]
19890825	BBA_07813	7813	XM_008602910.1	635.685	848.416	714.321	314.7	257.483	260.241	1.40108	7.74727e-24	3.62658e-22	hypothetical protein BBA_07813 [Beauveria bassiana ARSEF 2860]
[truncated: 199 more rows]

## Sheet: Table S3
Table S3. A list of GO terms significantly enriched with DEGs from the Dwc1 mutant of B. bassiana.
[truncated: 110 more rows]

## Sheet: Table S4
Table S4. A list of GO terms significantly enriched with DEGs from the Dwc2 mutant of B. bassiana.
[truncated: 98 more rows]

[truncated: 3 more sheets: Table S5, Table S6, Table S7]
